# Supplementary material for: Across-cities transportable 13C hyperpolarization using UV-induced labile radicals
Source: Nat Commun. 2026 Apr 15;17:5249. doi: 10.1038/s41467-026-71466-0 (PMC13260943; doi:10.1038/s41467-026-71466-0)
Supplement: Supplementary file 9 — Source data [file 41467_2026_71466_MOESM9_ESM.xlsx]

## Sheet: Fig1A
Irradiation time (s)	Radical concentration (mM)	error (mM)
0	0	0
10	4.11708	0.205854
30	8.07501	0.403751
60	11.5793	0.578965
120	14.2435	0.712175
200	17.8838	0.894189
300	18.5362	0.926808
400	19.488	0.974402
500	20.0606	1.00303

## Sheet: Fig1A_inset
Magnetic field (mT)	Signal intesity (norm. units)
328.004	0.000586608
328.005	0.00058742
328.007	0.000588373
328.008	0.000589328
328.009	0.000590283
328.011	0.000591239
328.012	0.000592194
328.013	0.000593149
328.015	0.000594105
328.016	0.00059506
328.017	0.000596016
328.019	0.000596971
328.02	0.000597927
328.021	0.000598882
328.023	0.000599838
328.024	0.000600793
328.025	0.000601777
328.027	0.000602866
328.028	0.000603955
328.029	0.000605043
328.031	0.000606132
328.032	0.000607223
328.033	0.00060831
328.035	0.000609399
328.036	0.000610489
328.037	0.000611578
328.039	0.000612667
328.04	0.000613757
328.041	0.000614846
328.043	0.000615935
328.044	0.000617025
328.045	0.000618167
328.047	0.000619369
328.048	0.000620578
328.049	0.000621782
328.051	0.000622987
328.052	0.000624192
328.053	0.000625397
328.055	0.000626601
328.056	0.000627806
328.057	0.000629011
328.059	0.000630216
328.06	0.00063142
328.061	0.000632625
328.063	0.000633824
328.064	0.000635033
328.065	0.000636307
328.067	0.000637612
328.068	0.000638918
328.069	0.000640224
328.071	0.000641529
328.072	0.000642835
328.073	0.000644141
328.075	0.000645447
328.076	0.000646752
328.077	0.000648063
328.079	0.000649365
328.08	0.000650672
328.081	0.000651979
328.083	0.000653286
328.084	0.000654593
328.085	0.000655949
328.087	0.00065731
328.088	0.000658671
328.089	0.000660031
328.091	0.000661392
328.092	0.000662768
328.093	0.000664117
328.095	0.000665482
328.096	0.000666846
328.097	0.000668211
328.099	0.000669576
328.1	0.000670941
328.101	0.000672306
328.103	0.000673671
328.104	0.000675036
328.105	0.000676402
328.107	0.000677767
328.108	0.000679132
328.109	0.000680498
328.111	0.000681863
328.112	0.000683229
328.113	0.000684594
328.115	0.00068596
328.116	0.000687325
328.117	0.000688691
328.119	0.000690056
328.12	0.000691422
328.121	0.000692787
328.123	0.000694126
328.124	0.00069549
328.125	0.000696802
328.127	0.000698114
328.128	0.000699425
328.129	0.000700737
328.131	0.000702048
328.132	0.00070336
328.133	0.000704671
328.135	0.000705983
328.136	0.000707294
328.137	0.000708575
328.139	0.000709912
328.14	0.000711215
328.141	0.000712518
328.143	0.000713821
328.144	0.000715065
328.145	0.000716272
328.147	0.00071748
328.148	0.000718687
328.149	0.000719894
328.151	0.000721101
328.152	0.000722308
328.153	0.000723491
328.155	0.000724715
328.156	0.000725916
328.157	0.000727117
328.159	0.000728319
328.16	0.00072952
328.161	0.000730721
328.163	0.000731922
328.164	0.000733015
328.165	0.000734057
328.167	0.000735099
328.168	0.000736123
328.169	0.00073718
328.171	0.000738217
328.172	0.000739254
328.173	0.000740291
328.175	0.000741328
328.176	0.000742365
328.177	0.000743402
328.179	0.000744439
328.18	0.000745476
328.181	0.000746513
328.183	0.000747551
328.184	0.000748444
328.185	0.000749299
328.187	0.000750137
328.188	0.000750976
328.189	0.000751814
328.191	0.000752652
328.192	0.000753491
328.193	0.000754329
328.195	0.000755167
328.196	0.000756005
328.197	0.000756844
328.199	0.000757682
328.2	0.000758501
328.201	0.000759352
328.203	0.000760185
328.204	0.000760888
328.205	0.000761466
328.207	0.000762044
328.208	0.000762621
328.209	0.000763199
328.211	0.000763777
328.212	0.000764354
328.213	0.000764932
328.215	0.000765501
328.216	0.000766086
328.217	0.000766661
328.219	0.000767236
328.22	0.000767812
328.221	0.000768387
328.223	0.000768962
328.224	0.000769466
328.225	0.00076978
328.227	0.000770094
328.228	0.000770407
328.229	0.000770721
328.231	0.000771034
328.232	0.000771348
328.233	0.000771662
328.235	0.000771975
328.236	0.000772288
328.237	0.000772602
328.239	0.000772915
328.24	0.000773229
328.241	0.000773542
328.243	0.000773856
328.244	0.000774169
328.245	0.000774183
328.247	0.000774195
328.248	0.000774206
328.249	0.000774217
328.251	0.000774229
328.252	0.00077424
328.253	0.000774251
328.255	0.000774263
328.256	0.000774274
328.257	0.000774286
328.259	0.000774297
328.26	0.000774308
328.261	0.00077432
328.263	0.000774331
328.264	0.000774343
328.265	0.000774145
328.267	0.000773872
328.268	0.0007736
328.269	0.000773327
328.271	0.000773054
328.272	0.000772782
328.273	0.000772509
328.275	0.000772236
328.276	0.000771963
328.277	0.000771691
328.279	0.000771418
328.28	0.000771145
328.281	0.000770873
328.283	0.0007706
328.284	0.000770328
328.285	0.000769918
328.287	0.000769384
328.288	0.00076885
328.289	0.000768316
328.291	0.000767782
328.292	0.000767248
328.293	0.000766725
328.295	0.000766183
328.296	0.000765652
328.297	0.000765121
328.299	0.000764589
328.3	0.000764058
328.301	0.000763527
328.303	0.000762995
328.304	0.000762464
328.305	0.000761874
328.307	0.000761119
328.308	0.000760364
328.309	0.00075963
328.311	0.000758861
328.312	0.000758111
328.313	0.000757361
328.315	0.000756611
328.316	0.000755861
328.317	0.000755111
328.319	0.000754361
328.32	0.000753611
328.321	0.000752861
328.323	0.000752111
328.324	0.000751361
328.325	0.000750623
328.327	0.000749737
328.328	0.000748844
328.329	0.000747952
328.331	0.00074706
328.332	0.000746167
328.333	0.000745275
328.335	0.000744383
328.336	0.00074349
328.337	0.000742598
328.339	0.000741705
328.34	0.000740815
328.341	0.000739921
328.343	0.000739029
328.344	0.000738137
328.345	0.000737246
328.347	0.000736328
328.348	0.000735376
328.349	0.000734423
328.351	0.00073347
328.352	0.000732518
328.353	0.000731565
328.355	0.000730613
328.356	0.000729656
328.357	0.000728707
328.359	0.000727753
328.36	0.0007268
328.361	0.000725846
328.363	0.000724892
328.364	0.000723939
328.365	0.000722985
328.367	0.000722032
328.368	0.000721108
328.369	0.000720185
328.371	0.000719262
328.372	0.000718336
328.373	0.000717416
328.375	0.000716492
328.376	0.000715568
328.377	0.000714645
328.379	0.000713721
328.38	0.000712797
328.381	0.000711873
328.383	0.00071095
328.384	0.000710026
328.385	0.000709102
328.387	0.000708178
328.388	0.00070732
328.389	0.000706531
328.391	0.000705738
328.392	0.000704945
328.393	0.000704152
328.395	0.000703359
328.396	0.000702566
328.397	0.000701773
328.399	0.00070098
328.4	0.000700187
328.401	0.000699394
328.403	0.000698601
328.404	0.000697796
328.405	0.000697012
328.407	0.000696216
328.408	0.000695448
328.409	0.000694874
328.411	0.000694299
328.412	0.000693725
328.413	0.000693151
328.415	0.000692576
328.416	0.000692002
328.417	0.000691428
328.419	0.000690854
328.42	0.000690269
328.421	0.000689702
328.423	0.000689125
328.424	0.000688548
328.425	0.000687972
328.427	0.000687395
328.428	0.000686818
328.429	0.000686499
328.431	0.000686243
328.432	0.000685987
328.433	0.000685732
328.435	0.000685477
328.436	0.00068522
328.437	0.000684965
328.439	0.000684709
328.44	0.000684454
328.441	0.000684199
328.443	0.000683943
328.444	0.000683688
328.445	0.000683432
328.447	0.000683177
328.448	0.000682922
328.449	0.000682841
328.451	0.000682935
328.452	0.000683034
328.453	0.00068313
328.455	0.000683226
328.456	0.000683322
328.457	0.000683418
328.459	0.000683514
328.46	0.00068361
328.461	0.000683705
328.463	0.000683801
328.464	0.000683897
328.465	0.000683993
328.467	0.000684086
328.468	0.000684184
328.469	0.000684301
328.471	0.000684772
328.472	0.000685243
328.473	0.000685715
328.475	0.000686186
328.476	0.000686657
328.477	0.000687128
328.479	0.0006876
328.48	0.000688071
328.481	0.000688542
328.483	0.000689005
328.484	0.000689483
328.485	0.000689952
328.487	0.000690421
328.488	0.00069089
328.489	0.000691359
328.491	0.000691999
328.492	0.000692843
328.493	0.000693688
328.495	0.000694532
328.496	0.000695377
328.497	0.000696221
328.499	0.000697063
328.5	0.000697909
328.501	0.000698753
328.503	0.000699597
328.504	0.000700441
328.505	0.000701284
328.507	0.000702128
328.508	0.000702972
328.509	0.000703816
328.511	0.00070466
328.512	0.000705763
328.513	0.000706931
328.515	0.000708105
328.516	0.000709268
328.517	0.000710438
328.519	0.000711608
328.52	0.000712777
328.521	0.000713947
328.523	0.000715117
328.524	0.000716286
328.525	0.000717456
328.527	0.000718626
328.528	0.000719795
328.529	0.000720965
328.531	0.000722137
328.532	0.000723349
328.533	0.000724802
328.535	0.000726256
328.536	0.000727709
328.537	0.000729163
328.539	0.000730616
328.54	0.00073207
328.541	0.000733523
328.543	0.000734977
328.544	0.00073643
328.545	0.000737884
328.547	0.000739338
328.548	0.000740791
328.549	0.000742245
328.551	0.000743699
328.552	0.000745152
328.553	0.000746709
328.555	0.000748358
328.556	0.000750007
328.557	0.000751655
328.559	0.000753304
328.56	0.000754953
328.561	0.000756602
328.563	0.00075825
328.564	0.0007599
328.565	0.000761548
328.567	0.000763197
328.568	0.000764845
328.569	0.000766494
328.571	0.000768142
328.572	0.000769791
328.573	0.000771439
328.575	0.000773197
328.576	0.000774967
328.577	0.000776737
328.579	0.000778481
328.58	0.000780272
328.581	0.000782036
328.583	0.000783799
328.584	0.000785562
328.585	0.000787326
328.587	0.000789089
328.588	0.000790852
328.589	0.000792615
328.591	0.000794379
328.592	0.000796142
328.593	0.000797905
328.595	0.000799631
328.596	0.000801464
328.597	0.000803249
328.599	0.000805033
328.6	0.000806817
328.601	0.000808601
328.603	0.000810386
328.604	0.00081217
328.605	0.000813954
328.607	0.000815738
328.608	0.000817522
328.609	0.000819307
328.611	0.000821091
328.612	0.000822846
328.613	0.000824649
328.615	0.000826427
328.616	0.00082818
328.617	0.000829898
328.619	0.000831616
328.62	0.000833334
328.621	0.000835052
328.623	0.000836771
328.624	0.000838489
328.625	0.000840207
328.627	0.000841925
328.628	0.000843641
328.629	0.000845361
328.631	0.000847079
328.632	0.000848796
328.633	0.000850514
328.635	0.000852232
328.636	0.00085395
328.637	0.000855609
328.639	0.000857222
328.64	0.000858835
328.641	0.000860448
328.643	0.000862061
328.644	0.000863667
328.645	0.000865285
328.647	0.000866897
328.648	0.000868508
328.649	0.00087012
328.651	0.000871731
328.652	0.000873343
328.653	0.000874954
328.655	0.000876566
328.656	0.000878177
328.657	0.000879789
328.659	0.000881285
328.66	0.000882703
328.661	0.00088417
328.663	0.000885608
328.664	0.000887046
328.665	0.000888485
328.667	0.000889923
328.668	0.000891361
328.669	0.0008928
328.671	0.000894238
328.672	0.000895676
328.673	0.000897114
328.675	0.000898553
328.676	0.000899959
328.677	0.000901424
328.679	0.000902854
328.68	0.000904139
328.681	0.000905373
328.683	0.000906607
328.684	0.00090784
328.685	0.000909074
328.687	0.000910308
328.688	0.000911541
328.689	0.000912775
328.691	0.000914009
328.692	0.000915242
328.693	0.000916473
328.695	0.000917709
328.696	0.000918942
328.697	0.000920175
328.699	0.000921408
328.7	0.000922641
328.701	0.000923723
328.703	0.000924738
328.704	0.000925753
328.705	0.000926767
328.707	0.000927782
328.708	0.000928797
328.709	0.00092983
328.711	0.00093083
328.712	0.00093185
328.713	0.000932869
328.715	0.000933888
328.716	0.000934908
328.717	0.000935927
328.719	0.000936946
328.72	0.000937966
328.721	0.000938985
328.723	0.000939832
328.724	0.000940599
328.725	0.000941371
328.727	0.000942133
328.728	0.000942901
328.729	0.000943669
328.731	0.000944437
328.732	0.000945205
328.733	0.000945974
328.735	0.000946742
328.736	0.00094751
328.737	0.000948278
328.739	0.000949046
328.74	0.000949814
328.741	0.000950583
328.743	0.000951341
328.744	0.000951926
328.745	0.000952431
328.747	0.000952935
328.748	0.00095344
328.749	0.000953944
328.751	0.000954449
328.752	0.000954953
328.753	0.000955458
328.755	0.000955962
328.756	0.000956467
328.757	0.000956971
328.759	0.000957467
328.76	0.000957978
328.761	0.000958481
328.763	0.000958983
328.764	0.000959485
328.765	0.000959796
328.767	0.000960029
328.768	0.000960262
328.769	0.000960495
328.771	0.000960728
328.772	0.000960961
328.773	0.000961194
328.775	0.000961423
328.776	0.00096166
328.777	0.000961892
328.779	0.000962124
328.78	0.000962356
328.781	0.000962588
328.783	0.00096282
328.784	0.000963052
328.785	0.000963284
328.787	0.000963354
328.788	0.000963318
328.789	0.000963283
328.791	0.000963247
328.792	0.000963213
328.793	0.000963177
328.795	0.000963142
328.796	0.000963107
328.797	0.000963072
328.799	0.000963036
328.8	0.000963001
328.801	0.000962966
328.803	0.000962931
328.804	0.000962896
328.805	0.000962861
328.807	0.000962826
328.808	0.000962696
328.809	0.000962377
328.811	0.00096207
328.812	0.000961762
328.813	0.000961454
328.815	0.000961146
328.816	0.000960838
328.817	0.000960531
328.819	0.000960223
328.82	0.000959915
328.821	0.000959607
328.823	0.000959299
328.824	0.000958992
328.825	0.000958691
328.827	0.000958378
328.828	0.000958072
328.829	0.000957765
328.831	0.000957191
328.832	0.000956609
328.833	0.000956027
328.835	0.000955446
328.836	0.000954864
328.837	0.000954283
328.839	0.000953701
328.84	0.000953119
328.841	0.000952538
328.843	0.000951953
328.844	0.000951373
328.845	0.000950791
328.847	0.000950209
328.848	0.000949626
328.849	0.000949044
328.851	0.000948461
328.852	0.00094774
328.853	0.000946883
328.855	0.000946026
328.856	0.000945168
328.857	0.000944311
328.859	0.000943438
328.86	0.000942594
328.861	0.000941733
328.863	0.000940872
328.864	0.000940011
328.865	0.00093915
328.867	0.000938289
328.868	0.000937428
328.869	0.000936567
328.871	0.000935706
328.872	0.000934845
328.873	0.000933961
328.875	0.000932875
328.876	0.000931788
328.877	0.000930703
328.879	0.000929617
328.88	0.000928531
328.881	0.000927445
328.883	0.000926358
328.884	0.000925272
328.885	0.000924186
328.887	0.0009231
328.888	0.000922013
328.889	0.000920927
328.891	0.000919841
328.892	0.000918778
328.893	0.000917672
328.895	0.000916592
328.896	0.000915356
328.897	0.000914057
328.899	0.000912758
328.9	0.000911459
328.901	0.00091016
328.903	0.000908861
328.904	0.000907562
328.905	0.000906263
328.907	0.000904964
328.908	0.000903665
328.909	0.000902399
328.911	0.000901074
328.912	0.000899783
328.913	0.000898492
328.915	0.000897201
328.916	0.00089591
328.917	0.000894581
328.919	0.000893116
328.92	0.000891651
328.921	0.000890186
328.923	0.000888721
328.924	0.000887257
328.925	0.000885792
328.927	0.000884342
328.928	0.000882866
328.929	0.000881405
328.931	0.000879943
328.932	0.000878482
328.933	0.000877021
328.935	0.000875559
328.936	0.000874098
328.937	0.000872637
328.939	0.000871175
328.94	0.000869661
328.941	0.000868116
328.943	0.000866571
328.944	0.000865027
328.945	0.000863481
328.947	0.000861936
328.948	0.000860391
328.949	0.000858847
328.951	0.000857302
328.952	0.000855757
328.953	0.000854212
328.955	0.000852667
328.956	0.000851123
328.957	0.000849578
328.959	0.000848033
328.96	0.000846504
328.961	0.000844946
328.963	0.00084339
328.964	0.000841833
328.965	0.000840277
328.967	0.000838721
328.968	0.000837165
328.969	0.000835609
328.971	0.000834053
328.972	0.000832497
328.973	0.000830941
328.975	0.000829385
328.976	0.000827829
328.977	0.000826317
328.979	0.000824726
328.98	0.000823181
328.981	0.000821635
328.983	0.000820089
328.984	0.00081857
328.985	0.0008171
328.987	0.00081563
328.988	0.000814161
328.989	0.000812691
328.991	0.000811221
328.992	0.000809752
328.993	0.000808282
328.995	0.00080686
328.996	0.000805353
328.997	0.000803895
328.999	0.000802436
329	0.000800977
329.001	0.000799519
329.003	0.00079806
329.004	0.000796602
329.005	0.000795143
329.007	0.000793754
329.008	0.000792428
329.009	0.000791103
329.011	0.000789778
329.012	0.000788482
329.013	0.000787133
329.015	0.000785815
329.016	0.000784496
329.017	0.000783178
329.019	0.000781859
329.02	0.000780541
329.021	0.000779222
329.023	0.000777903
329.024	0.000776585
329.025	0.000775266
329.027	0.000773948
329.028	0.000772629
329.029	0.000771454
329.031	0.00077036
329.032	0.000769277
329.033	0.000768194
329.035	0.000767112
329.036	0.000766029
329.037	0.000764946
329.039	0.000763863
329.04	0.000762781
329.041	0.000761698
329.043	0.000760615
329.044	0.000759533
329.045	0.00075845
329.047	0.000757373
329.048	0.000756286
329.049	0.000755204
329.051	0.000754123
329.052	0.000753208
329.053	0.000752433
329.055	0.000751658
329.056	0.000750883
329.057	0.000750108
329.059	0.000749333
329.06	0.000748558
329.061	0.000747783
329.063	0.000747008
329.064	0.000746239
329.065	0.000745459
329.067	0.000744686
329.068	0.000743912
329.069	0.000743138
329.071	0.000742365
329.072	0.000741591
329.073	0.000740817
329.075	0.000740219
329.076	0.000739804
329.077	0.000739389
329.079	0.000738974
329.08	0.00073856
329.081	0.00073815
329.083	0.00073773
329.084	0.000737317
329.085	0.000736903
329.087	0.00073649
329.088	0.000736076
329.089	0.000735663
329.091	0.000735249
329.092	0.000734835
329.093	0.000734422
329.095	0.000734008
329.096	0.000733595
329.097	0.000733333
329.099	0.000733317
329.1	0.000733301
329.101	0.000733284
329.103	0.000733267
329.104	0.000733251
329.105	0.000733234
329.107	0.000733218
329.108	0.000733201
329.109	0.000733185
329.111	0.000733168
329.112	0.000733152
329.113	0.000733135
329.115	0.000733119
329.116	0.000733102
329.117	0.000733086
329.119	0.000733069
329.12	0.00073314
329.121	0.000733562
329.123	0.000733984
329.124	0.000734406
329.125	0.000734828
329.127	0.00073525
329.128	0.000735672
329.129	0.000736095
329.131	0.000736517
329.132	0.000736939
329.133	0.000737361
329.135	0.00073778
329.136	0.000738205
329.137	0.000738626
329.139	0.000739047
329.14	0.000739469
329.141	0.00073989
329.143	0.000740312
329.144	0.000741144
329.145	0.000741996
329.147	0.000742847
329.148	0.000743699
329.149	0.00074455
329.151	0.000745402
329.152	0.000746241
329.153	0.000747103
329.155	0.000747952
329.156	0.0007488
329.157	0.000749649
329.159	0.000750497
329.16	0.000751346
329.161	0.000752194
329.163	0.000753043
329.164	0.000753892
329.165	0.00075474
329.167	0.00075586
329.168	0.00075712
329.169	0.000758379
329.171	0.000759619
329.172	0.000760893
329.173	0.000762148
329.175	0.000763404
329.176	0.000764659
329.177	0.000765914
329.179	0.000767169
329.18	0.000768425
329.181	0.00076968
329.183	0.000770935
329.184	0.000772191
329.185	0.000773446
329.187	0.000774701
329.188	0.000775951
329.189	0.00077732
329.191	0.000778956
329.192	0.000780591
329.193	0.000782227
329.195	0.000783863
329.196	0.000785498
329.197	0.000787134
329.199	0.00078877
329.2	0.000790405
329.201	0.000792041
329.203	0.000793677
329.204	0.000795312
329.205	0.000796941
329.207	0.000798583
329.208	0.000800217
329.209	0.000801851
329.211	0.000803485
329.212	0.000805119
329.213	0.00080705
329.215	0.000809021
329.216	0.000810992
329.217	0.000812963
329.219	0.000814933
329.22	0.000816904
329.221	0.000818875
329.223	0.000820846
329.224	0.000822767
329.225	0.000824774
329.227	0.000826734
329.228	0.000828694
329.229	0.000830654
329.231	0.000832614
329.232	0.000834574
329.233	0.000836534
329.235	0.000838494
329.236	0.00084057
329.237	0.000842812
329.239	0.000845053
329.24	0.000847294
329.241	0.000849442
329.243	0.000851762
329.244	0.000853981
329.245	0.000856201
329.247	0.000858421
329.248	0.000860641
329.249	0.00086286
329.251	0.00086508
329.252	0.0008673
329.253	0.00086952
329.255	0.000871739
329.256	0.000873959
329.257	0.000876179
329.259	0.000878399
329.26	0.000880671
329.261	0.000883175
329.263	0.000885576
329.264	0.000887976
329.265	0.000890377
329.267	0.000892777
329.268	0.000895178
329.269	0.000897579
329.271	0.000899979
329.272	0.00090238
329.273	0.00090478
329.275	0.000907181
329.276	0.000909581
329.277	0.000911982
329.279	0.000914321
329.28	0.000916766
329.281	0.000919153
329.283	0.000921541
329.284	0.000924041
329.285	0.000926551
329.287	0.000929061
329.288	0.000931571
329.289	0.000934082
329.291	0.000936592
329.292	0.000939102
329.293	0.000941612
329.295	0.000944123
329.296	0.00094662
329.297	0.000949141
329.299	0.000951649
329.3	0.000954156
329.301	0.000956663
329.303	0.00095917
329.304	0.000961678
329.305	0.000964185
329.307	0.000966692
329.308	0.000969256
329.309	0.000971823
329.311	0.00097439
329.312	0.000976957
329.313	0.000979524
329.315	0.00098209
329.316	0.000984658
329.317	0.000987225
329.319	0.000989791
329.32	0.000992358
329.321	0.000994924
329.323	0.000997491
329.324	0.00100006
329.325	0.00100262
329.327	0.00100519
329.328	0.00100776
329.329	0.00101032
329.331	0.00101289
329.332	0.00101544
329.333	0.001018
329.335	0.00102054
329.336	0.00102309
329.337	0.00102564
329.339	0.0010282
329.34	0.00103075
329.341	0.0010333
329.343	0.00103585
329.344	0.0010384
329.345	0.00104095
329.347	0.0010435
329.348	0.00104605
329.349	0.0010486
329.351	0.00105116
329.352	0.00105372
329.353	0.00105626
329.355	0.00105881
329.356	0.00106128
329.357	0.00106374
329.359	0.00106621
329.36	0.00106868
329.361	0.00107114
329.363	0.00107361
329.364	0.00107607
329.365	0.00107854
329.367	0.001081
329.368	0.00108347
329.369	0.00108594
329.371	0.00108837
329.372	0.00109086
329.373	0.00109332
329.375	0.00109578
329.376	0.00109824
329.377	0.0011007
329.379	0.00110315
329.38	0.00110547
329.381	0.0011078
329.383	0.00111012
329.384	0.00111244
329.385	0.00111476
329.387	0.00111709
329.388	0.00111941
329.389	0.00112166
329.391	0.00112403
329.392	0.00112634
329.393	0.00112865
329.395	0.00113095
329.396	0.00113326
329.397	0.00113557
329.399	0.00113788
329.4	0.00114018
329.401	0.00114249
329.403	0.0011448
329.404	0.00114691
329.405	0.00114903
329.407	0.00115109
329.408	0.00115325
329.409	0.00115535
329.411	0.00115746
329.412	0.00115956
329.413	0.00116166
329.415	0.00116376
329.416	0.00116587
329.417	0.00116797
329.419	0.00117007
329.42	0.00117217
329.421	0.00117428
329.423	0.00117638
329.424	0.00117848
329.425	0.00118055
329.427	0.00118268
329.428	0.00118459
329.429	0.00118645
329.431	0.00118831
329.432	0.00119017
329.433	0.00119204
329.435	0.0011939
329.436	0.00119576
329.437	0.00119762
329.439	0.00119948
329.44	0.00120134
329.441	0.0012032
329.443	0.00120507
329.444	0.00120693
329.445	0.00120876
329.447	0.00121064
329.448	0.0012125
329.449	0.00121435
329.451	0.00121621
329.452	0.00121794
329.453	0.00121954
329.455	0.00122115
329.456	0.00122275
329.457	0.00122435
329.459	0.00122596
329.46	0.00122756
329.461	0.00122916
329.463	0.00123077
329.464	0.00123235
329.465	0.00123397
329.467	0.00123557
329.468	0.00123717
329.469	0.00123877
329.471	0.00124037
329.472	0.00124197
329.473	0.00124357
329.475	0.00124517
329.476	0.00124673
329.477	0.00124807
329.479	0.00124941
329.48	0.00125074
329.481	0.00125208
329.483	0.0012534
329.484	0.00125475
329.485	0.00125609
329.487	0.00125742
329.488	0.00125876
329.489	0.00126009
329.491	0.00126143
329.492	0.00126276
329.493	0.0012641
329.495	0.00126543
329.496	0.00126676
329.497	0.0012681
329.499	0.00126943
329.5	0.00127077
329.501	0.00127188
329.503	0.00127296
329.504	0.00127401
329.505	0.00127507
329.507	0.00127613
329.508	0.00127718
329.509	0.00127824
329.511	0.0012793
329.512	0.00128035
329.513	0.00128141
329.515	0.00128247
329.516	0.00128352
329.517	0.00128458
329.519	0.00128564
329.52	0.00128668
329.521	0.00128775
329.523	0.0012888
329.524	0.00128985
329.525	0.00129085
329.527	0.00129165
329.528	0.00129245
329.529	0.00129325
329.531	0.00129406
329.532	0.00129486
329.533	0.00129566
329.535	0.00129646
329.536	0.00129726
329.537	0.00129806
329.539	0.00129886
329.54	0.00129966
329.541	0.00130046
329.543	0.00130126
329.544	0.00130206
329.545	0.00130287
329.547	0.00130367
329.548	0.00130447
329.549	0.00130527
329.551	0.00130591
329.552	0.00130647
329.553	0.00130702
329.555	0.00130757
329.556	0.00130813
329.557	0.00130868
329.559	0.00130924
329.56	0.00130979
329.561	0.00131035
329.563	0.0013109
329.564	0.00131146
329.565	0.00131201
329.567	0.00131257
329.568	0.00131312
329.569	0.00131368
329.571	0.00131423
329.572	0.00131479
329.573	0.00131534
329.575	0.00131587
329.576	0.00131621
329.577	0.00131654
329.579	0.00131688
329.58	0.00131721
329.581	0.00131755
329.583	0.00131789
329.584	0.00131822
329.585	0.00131856
329.587	0.00131889
329.588	0.00131923
329.589	0.00131956
329.591	0.0013199
329.592	0.00132024
329.593	0.00132057
329.595	0.00132091
329.596	0.00132123
329.597	0.00132158
329.599	0.00132191
329.6	0.00132215
329.601	0.00132231
329.603	0.00132247
329.604	0.00132263
329.605	0.00132279
329.607	0.00132296
329.608	0.00132312
329.609	0.00132328
329.611	0.00132344
329.612	0.0013236
329.613	0.00132376
329.615	0.00132392
329.616	0.00132408
329.617	0.00132425
329.619	0.00132441
329.62	0.00132457
329.621	0.00132473
329.623	0.00132489
329.624	0.00132505
329.625	0.00132511
329.627	0.00132516
329.628	0.00132521
329.629	0.00132525
329.631	0.0013253
329.632	0.00132535
329.633	0.00132539
329.635	0.00132544
329.636	0.00132548
329.637	0.00132553
329.639	0.00132558
329.64	0.00132562
329.641	0.00132567
329.643	0.00132572
329.644	0.00132576
329.645	0.00132581
329.647	0.00132585
329.648	0.0013259
329.649	0.00132595
329.651	0.00132594
329.652	0.00132593
329.653	0.00132593
329.655	0.00132592
329.656	0.00132592
329.657	0.00132591
329.659	0.00132591
329.66	0.0013259
329.661	0.0013259
329.663	0.00132589
329.664	0.00132589
329.665	0.00132588
329.667	0.00132588
329.668	0.00132587
329.669	0.00132587
329.671	0.00132586
329.672	0.00132585
329.673	0.00132585
329.675	0.00132584
329.676	0.00132584
329.677	0.00132584
329.679	0.00132583
329.68	0.00132583
329.681	0.00132583
329.683	0.00132582
329.684	0.00132582
329.685	0.00132581
329.687	0.00132581
329.688	0.00132581
329.689	0.0013258
329.691	0.0013258
329.692	0.0013258
329.693	0.00132579
329.695	0.00132579
329.696	0.00132579
329.697	0.00132578
329.699	0.00132578
329.7	0.0013258
329.701	0.00132589
329.703	0.00132597
329.704	0.00132605
329.705	0.00132613
329.707	0.00132621
329.708	0.00132629
329.709	0.00132637
329.711	0.00132645
329.712	0.00132654
329.713	0.00132661
329.715	0.0013267
329.716	0.00132678
329.717	0.00132686
329.719	0.00132694
329.72	0.00132702
329.721	0.0013271
329.723	0.00132718
329.724	0.00132726
329.725	0.00132745
329.727	0.00132769
329.728	0.00132793
329.729	0.00132817
329.731	0.00132841
329.732	0.00132865
329.733	0.00132889
329.735	0.00132913
329.736	0.00132937
329.737	0.00132961
329.739	0.00132985
329.74	0.00133009
329.741	0.00133033
329.743	0.00133057
329.744	0.00133081
329.745	0.00133105
329.747	0.00133129
329.748	0.00133153
329.749	0.00133177
329.751	0.00133222
329.752	0.00133269
329.753	0.00133314
329.755	0.0013336
329.756	0.00133406
329.757	0.00133451
329.759	0.00133497
329.76	0.00133542
329.761	0.00133588
329.763	0.00133634
329.764	0.00133679
329.765	0.00133725
329.767	0.00133771
329.768	0.00133816
329.769	0.00133861
329.771	0.00133907
329.772	0.00133953
329.773	0.00133998
329.775	0.00134052
329.776	0.00134126
329.777	0.00134199
329.779	0.00134273
329.78	0.00134346
329.781	0.0013442
329.783	0.00134493
329.784	0.00134567
329.785	0.0013464
329.787	0.00134714
329.788	0.00134788
329.789	0.0013486
329.791	0.00134934
329.792	0.00135008
329.793	0.00135081
329.795	0.00135154
329.796	0.00135228
329.797	0.00135301
329.799	0.00135374
329.8	0.00135463
329.801	0.0013557
329.803	0.00135676
329.804	0.00135783
329.805	0.0013589
329.807	0.00135996
329.808	0.00136102
329.809	0.00136209
329.811	0.00136315
329.812	0.00136422
329.813	0.00136528
329.815	0.00136635
329.816	0.00136741
329.817	0.00136847
329.819	0.00136954
329.82	0.0013706
329.821	0.00137167
329.823	0.00137273
329.824	0.00137379
329.825	0.00137506
329.827	0.00137647
329.828	0.00137787
329.829	0.00137928
329.831	0.00138069
329.832	0.00138209
329.833	0.0013835
329.835	0.0013849
329.836	0.00138631
329.837	0.00138772
329.839	0.00138912
329.84	0.00139053
329.841	0.00139193
329.843	0.00139334
329.844	0.00139474
329.845	0.00139615
329.847	0.00139754
329.848	0.00139896
329.849	0.00140036
329.851	0.00140201
329.852	0.00140378
329.853	0.00140555
329.855	0.00140732
329.856	0.00140909
329.857	0.00141086
329.859	0.00141263
329.86	0.0014144
329.861	0.00141618
329.863	0.00141795
329.864	0.00141972
329.865	0.00142149
329.867	0.00142324
329.868	0.00142502
329.869	0.00142679
329.871	0.00142855
329.872	0.00143032
329.873	0.00143209
329.875	0.00143385
329.876	0.00143589
329.877	0.00143803
329.879	0.00144017
329.88	0.00144231
329.881	0.00144445
329.883	0.0014466
329.884	0.00144874
329.885	0.00145086
329.887	0.00145302
329.888	0.00145516
329.889	0.0014573
329.891	0.00145943
329.892	0.00146157
329.893	0.00146371
329.895	0.00146585
329.896	0.00146799
329.897	0.00147012
329.899	0.00147226
329.9	0.0014744
329.901	0.00147681
329.903	0.00147933
329.904	0.00148185
329.905	0.00148434
329.907	0.00148689
329.908	0.0014894
329.909	0.00149192
329.911	0.00149443
329.912	0.00149695
329.913	0.00149946
329.915	0.00150198
329.916	0.00150449
329.917	0.00150701
329.919	0.00150952
329.92	0.00151204
329.921	0.00151455
329.923	0.00151707
329.924	0.00151958
329.925	0.00152207
329.927	0.00152483
329.928	0.00152771
329.929	0.00153058
329.931	0.00153345
329.932	0.00153633
329.933	0.0015392
329.935	0.00154207
329.936	0.00154495
329.937	0.00154782
329.939	0.00155069
329.94	0.00155356
329.941	0.00155644
329.943	0.00155931
329.944	0.0015622
329.945	0.00156506
329.947	0.00156793
329.948	0.00157081
329.949	0.00157369
329.951	0.00157656
329.952	0.00157961
329.953	0.00158283
329.955	0.00158605
329.956	0.00158927
329.957	0.00159249
329.959	0.00159571
329.96	0.00159892
329.961	0.00160214
329.963	0.00160536
329.964	0.0016086
329.965	0.0016118
329.967	0.00161502
329.968	0.00161825
329.969	0.00162147
329.971	0.00162469
329.972	0.00162792
329.973	0.00163114
329.975	0.00163436
329.976	0.00163759
329.977	0.00164096
329.979	0.00164453
329.98	0.00164809
329.981	0.00165166
329.983	0.00165523
329.984	0.00165876
329.985	0.00166235
329.987	0.00166591
329.988	0.00166947
329.989	0.00167303
329.991	0.00167659
329.992	0.00168015
329.993	0.00168371
329.995	0.00168727
329.996	0.00169083
329.997	0.00169439
329.999	0.00169794
330	0.0017015
330.001	0.00170506
330.003	0.00170867
330.004	0.00171257
330.005	0.00171641
330.007	0.00172026
330.008	0.0017241
330.009	0.00172794
330.011	0.00173178
330.012	0.00173563
330.013	0.00173947
330.015	0.00174331
330.016	0.00174716
330.017	0.001751
330.019	0.00175484
330.02	0.00175869
330.021	0.00176253
330.023	0.00176637
330.024	0.00177021
330.025	0.00177406
330.027	0.0017779
330.028	0.00178179
330.029	0.00178589
330.031	0.00178999
330.032	0.0017941
330.033	0.0017982
330.035	0.0018023
330.036	0.0018064
330.037	0.0018105
330.039	0.0018146
330.04	0.00181871
330.041	0.00182281
330.043	0.00182694
330.044	0.00183102
330.045	0.00183513
330.047	0.00183924
330.048	0.00184334
330.049	0.00184745
330.051	0.00185156
330.052	0.00185567
330.053	0.00185978
330.055	0.00186409
330.056	0.0018684
330.057	0.00187271
330.059	0.00187701
330.06	0.00188132
330.061	0.00188563
330.063	0.00188995
330.064	0.00189425
330.065	0.00189856
330.067	0.00190287
330.068	0.00190718
330.069	0.00191149
330.071	0.00191579
330.072	0.0019201
330.073	0.00192441
330.075	0.00192872
330.076	0.00193303
330.077	0.00193734
330.079	0.00194165
330.08	0.00194607
330.081	0.00195051
330.083	0.00195494
330.084	0.00195938
330.085	0.00196381
330.087	0.00196825
330.088	0.00197268
330.089	0.00197712
330.091	0.00198155
330.092	0.00198599
330.093	0.00199042
330.095	0.00199486
330.096	0.00199929
330.097	0.00200373
330.099	0.00200816
330.1	0.00201259
330.101	0.00201705
330.103	0.00202147
330.104	0.00202591
330.105	0.00203038
330.107	0.00203488
330.108	0.00203937
330.109	0.00204386
330.111	0.00204835
330.112	0.00205284
330.113	0.00205733
330.115	0.00206182
330.116	0.00206631
330.117	0.0020708
330.119	0.00207529
330.12	0.00207978
330.121	0.00208425
330.123	0.00208876
330.124	0.00209324
330.125	0.00209773
330.127	0.00210221
330.128	0.0021067
330.129	0.00211118
330.131	0.00211564
330.132	0.00212008
330.133	0.00212452
330.135	0.00212896
330.136	0.0021334
330.137	0.00213784
330.139	0.00214228
330.14	0.00214663
330.141	0.00215115
330.143	0.00215557
330.144	0.00215999
330.145	0.00216441
330.147	0.00216883
330.148	0.00217325
330.149	0.00217767
330.151	0.00218209
330.152	0.00218651
330.153	0.00219093
330.155	0.00219535
330.156	0.0021997
330.157	0.00220397
330.159	0.00220824
330.16	0.00221244
330.161	0.00221677
330.163	0.00222103
330.164	0.00222529
330.165	0.00222955
330.167	0.00223381
330.168	0.00223806
330.169	0.00224232
330.171	0.00224658
330.172	0.00225084
330.173	0.0022551
330.175	0.00225935
330.176	0.00226361
330.177	0.00226787
330.179	0.00227213
330.18	0.0022764
330.181	0.0022806
330.183	0.00228462
330.184	0.00228864
330.185	0.00229266
330.187	0.00229668
330.188	0.0023007
330.189	0.00230472
330.191	0.00230874
330.192	0.00231276
330.193	0.00231678
330.195	0.0023208
330.196	0.00232483
330.197	0.00232885
330.199	0.00233287
330.2	0.00233692
330.201	0.00234092
330.203	0.00234494
330.204	0.00234897
330.205	0.002353
330.207	0.00235702
330.208	0.00236076
330.209	0.00236448
330.211	0.0023682
330.212	0.00237192
330.213	0.00237564
330.215	0.00237937
330.216	0.00238309
330.217	0.00238681
330.219	0.00239053
330.22	0.00239422
330.221	0.00239796
330.223	0.00240168
330.224	0.00240539
330.225	0.00240911
330.227	0.00241282
330.228	0.00241654
330.229	0.00242026
330.231	0.00242397
330.232	0.00242769
330.233	0.00243115
330.235	0.0024345
330.236	0.00243786
330.237	0.00244121
330.239	0.00244451
330.24	0.0024479
330.241	0.00245124
330.243	0.00245459
330.244	0.00245793
330.245	0.00246127
330.247	0.00246461
330.248	0.00246795
330.249	0.00247129
330.251	0.00247463
330.252	0.00247797
330.253	0.00248131
330.255	0.00248465
330.256	0.00248799
330.257	0.00249133
330.259	0.0024945
330.26	0.0024975
330.261	0.00250046
330.263	0.00250343
330.264	0.00250639
330.265	0.00250936
330.267	0.00251233
330.268	0.00251529
330.269	0.00251826
330.271	0.00252122
330.272	0.00252419
330.273	0.00252715
330.275	0.00253012
330.276	0.00253308
330.277	0.00253605
330.279	0.00253903
330.28	0.00254198
330.281	0.00254495
330.283	0.00254792
330.284	0.00255089
330.285	0.00255351
330.287	0.00255612
330.288	0.00255874
330.289	0.00256136
330.291	0.00256398
330.292	0.0025666
330.293	0.00256922
330.295	0.00257184
330.296	0.00257446
330.297	0.00257708
330.299	0.00257972
330.3	0.00258232
330.301	0.00258494
330.303	0.00258757
330.304	0.00259019
330.305	0.00259281
330.307	0.00259544
330.308	0.00259806
330.309	0.00260068
330.311	0.0026031
330.312	0.00260543
330.313	0.00260775
330.315	0.00261008
330.316	0.0026124
330.317	0.00261473
330.319	0.00261705
330.32	0.00261938
330.321	0.0026217
330.323	0.00262403
330.324	0.00262635
330.325	0.00262868
330.327	0.002631
330.328	0.00263333
330.329	0.00263565
330.331	0.00263797
330.332	0.0026403
330.333	0.00264262
330.335	0.00264495
330.336	0.00264719
330.337	0.0026493
330.339	0.0026514
330.34	0.0026535
330.341	0.00265561
330.343	0.00265771
330.344	0.00265981
330.345	0.00266191
330.347	0.00266402
330.348	0.00266612
330.349	0.00266822
330.351	0.00267032
330.352	0.00267243
330.353	0.00267453
330.355	0.00267663
330.356	0.00267873
330.357	0.00268084
330.359	0.00268294
330.36	0.00268504
330.361	0.00268714
330.363	0.00268913
330.364	0.00269111
330.365	0.0026931
330.367	0.00269508
330.368	0.00269706
330.369	0.00269905
330.371	0.00270103
330.372	0.00270302
330.373	0.002705
330.375	0.00270698
330.376	0.00270897
330.377	0.00271095
330.379	0.00271293
330.38	0.00271492
330.381	0.0027169
330.383	0.00271888
330.384	0.00272086
330.385	0.00272285
330.387	0.00272483
330.388	0.00272682
330.389	0.00272882
330.391	0.00273082
330.392	0.00273282
330.393	0.00273482
330.395	0.00273682
330.396	0.00273882
330.397	0.00274082
330.399	0.00274281
330.4	0.00274481
330.401	0.00274681
330.403	0.00274881
330.404	0.00275081
330.405	0.00275281
330.407	0.00275481
330.408	0.00275681
330.409	0.00275881
330.411	0.00276081
330.412	0.00276281
330.413	0.00276485
330.415	0.00276698
330.416	0.0027691
330.417	0.00277126
330.419	0.00277335
330.42	0.00277548
330.421	0.00277761
330.423	0.00277974
330.424	0.00278187
330.425	0.002784
330.427	0.00278613
330.428	0.00278826
330.429	0.00279039
330.431	0.00279252
330.432	0.00279465
330.433	0.00279678
330.435	0.00279891
330.436	0.00280104
330.437	0.00280318
330.439	0.00280532
330.44	0.00280767
330.441	0.00281003
330.443	0.00281238
330.444	0.00281473
330.445	0.00281709
330.447	0.00281944
330.448	0.00282179
330.449	0.00282414
330.451	0.0028265
330.452	0.00282885
330.453	0.0028312
330.455	0.00283356
330.456	0.00283591
330.457	0.00283824
330.459	0.00284061
330.46	0.00284296
330.461	0.00284531
330.463	0.00284766
330.464	0.00285001
330.465	0.00285261
330.467	0.00285527
330.468	0.00285793
330.469	0.0028606
330.471	0.00286326
330.472	0.00286592
330.473	0.00286858
330.475	0.00287124
330.476	0.0028739
330.477	0.00287657
330.479	0.00287923
330.48	0.00288189
330.481	0.00288456
330.483	0.00288722
330.484	0.00288988
330.485	0.00289255
330.487	0.00289521
330.488	0.00289787
330.489	0.00290053
330.491	0.00290339
330.492	0.00290642
330.493	0.00290945
330.495	0.00291248
330.496	0.00291551
330.497	0.0029186
330.499	0.00292159
330.5	0.00292463
330.502	0.00292767
330.503	0.00293071
330.504	0.00293375
330.506	0.00293679
330.507	0.00293984
330.508	0.00294288
330.51	0.00294592
330.511	0.00294896
330.512	0.002952
330.514	0.00295504
330.515	0.00295808
330.516	0.00296128
330.518	0.0029647
330.519	0.00296816
330.52	0.00297162
330.522	0.00297509
330.523	0.00297855
330.524	0.00298201
330.526	0.00298547
330.527	0.00298893
330.528	0.0029924
330.53	0.00299586
330.531	0.00299932
330.532	0.00300278
330.534	0.00300624
330.535	0.0030097
330.536	0.00301317
330.538	0.00301663
330.539	0.00302009
330.54	0.00302355
330.542	0.00302706
330.543	0.00303093
330.544	0.0030348
330.546	0.00303867
330.547	0.00304254
330.548	0.00304641
330.55	0.00305028
330.551	0.00305415
330.552	0.00305802
330.554	0.00306189
330.555	0.00306576
330.556	0.00306959
330.558	0.00307349
330.559	0.00307735
330.56	0.00308121
330.562	0.00308508
330.563	0.00308894
330.564	0.0030928
330.566	0.00309666
330.567	0.00310052
330.568	0.00310476
330.57	0.00310903
330.571	0.0031133
330.572	0.00311757
330.574	0.00312184
330.575	0.00312611
330.576	0.00313034
330.578	0.00313464
330.579	0.0031389
330.58	0.00314316
330.582	0.00314742
330.583	0.00315168
330.584	0.00315594
330.586	0.00316021
330.587	0.00316447
330.588	0.00316873
330.59	0.00317299
330.591	0.00317725
330.592	0.00318151
330.594	0.00318603
330.595	0.00319067
330.596	0.00319533
330.598	0.00319996
330.599	0.0032046
330.6	0.00320924
330.602	0.00321389
330.603	0.00321853
330.604	0.00322317
330.606	0.00322782
330.607	0.00323246
330.608	0.0032371
330.61	0.00324175
330.611	0.00324639
330.612	0.00325104
330.614	0.00325568
330.615	0.0032604
330.616	0.00326498
330.618	0.00326964
330.619	0.00327445
330.62	0.00327944
330.622	0.00328444
330.623	0.00328943
330.624	0.00329442
330.626	0.00329941
330.627	0.00330441
330.628	0.0033094
330.63	0.00331439
330.631	0.00331938
330.632	0.00332437
330.634	0.00332937
330.635	0.00333449
330.636	0.00333938
330.638	0.00334439
330.639	0.00334941
330.64	0.00335443
330.642	0.00335945
330.643	0.00336447
330.644	0.0033696
330.646	0.00337494
330.647	0.00338027
330.648	0.00338561
330.65	0.00339095
330.651	0.00339629
330.652	0.00340163
330.654	0.00340697
330.655	0.0034124
330.656	0.00341767
330.658	0.00342303
330.659	0.00342838
330.66	0.00343374
330.662	0.0034391
330.663	0.00344445
330.664	0.00344981
330.666	0.00345517
330.667	0.00346052
330.668	0.00346588
[truncated: 12,998 more rows]

## Sheet: Fig1B
Temperature (K)	Radical conc (mM)	error (mM)
270.15	0.105347	0.0053
265.15	0.0679114	0.0034
260.15	0.0578507	0.0029
255.15	0.0538491	0.0027
250.15	0.0351524	0.0018
245.15	0.0671313	0.0034
240.15	0.0744619	0.0037
235.15	0.0591051	0.003
230.15	0.0675569	0.0034
225.15	0.0559857	0.0028
220.15	0.0512914	0.0026
215.15	0.00828598	0.0004
210.15	0.18154	0.0091
205.15	0.370561	0.0185
200.15	0.830283	0.0415
195.15	2.35486	0.1177
190.15	8.2263	0.4113
185.15	15.7529	0.7876
180.15	18.9392	0.947
175.15	20.2346	1.0117
170.15	20.6882	1.0344
165.15	20.8385	1.0419
160.15	20.9559	1.0478
155.15	20.9869	1.0493
150.15	20.9638	1.0482
145.15	20.9944	1.0497
140.15	20.971	1.0485
135.15	21	1.05
130.15	20.9786	1.0489
125.15	20.9163	1.0458
120.15	20.8786	1.0439
115.15	20.8748	1.0437
110.15	20.8342	1.0417
105.15	20.6786	1.0339
100.15	20.6164	1.0308

## Sheet: Fig1C
microwave frequency (GHz)	LOD signal	microwave frequency (GHz)	DNP signal no mod	microwave frequency (GHz)	DNP signal mod
187.8	0.00586988	187.8	-0.0029654	187.8	0.00615277
187.805	0.00702278	187.82	-0.00289644	187.82	0.0140227
187.81	0.00728884	187.84	-0.000356983	187.84	0.0213041
187.815	0.00114001	187.86	-0.000878428	187.86	0.0582583
187.82	0.0128169	187.88	0.00423593	187.88	0.16323
187.825	-0.000870189	187.9	0.0106066	187.9	0.320822
187.83	-0.000131146	187.92	0.0241376	187.92	0.552359
187.835	0.0131125	187.94	0.0510731	187.94	0.732172
187.84	0.00734796	187.96	0.0870744	187.96	0.850399
187.845	0.0114866	187.98	0.140427	187.98	0.891866
187.85	0.0094764	188	0.19678	188	0.876393
187.855	0.0203847	188.02	0.22896	188.02	0.77185
187.86	0.0172216	188.04	0.222445	188.04	0.609876
187.865	0.0173694	188.06	0.16407	188.06	0.369602
187.87	0.0232226	188.08	0.0443308	188.08	0.0991313
187.875	0.01935	188.1	-0.106878	188.1	-0.184596
187.88	0.0276273	188.12	-0.253966	188.12	-0.475387
187.885	0.0359637	188.14	-0.324999	188.14	-0.722654
187.89	0.0377669	188.16	-0.247752	188.16	-0.908508
187.895	0.04835	188.18	-0.12345	188.18	-1
187.9	0.057455	188.2	-0.0624953	188.2	-0.943332
187.905	0.0532277	188.22	-0.0283538	188.22	-0.68914
187.91	0.0656436	188.24	-0.0139358	188.24	-0.313513
187.915	0.0744826	188.26	-0.00579805	188.26	-0.101924
187.92	0.0826416	188.28	-0.00386228	188.28	-0.0351857
187.925	0.0838536	188.3	-0.00390269	188.3	-0.0123155
187.93	0.103778
187.935	0.122047
187.94	0.128728
187.945	0.141942
187.95	0.158586
187.955	0.166301
187.96	0.193823
187.965	0.206505
187.97	0.234825
187.975	0.254572
187.98	0.280557
187.985	0.304739
187.99	0.330398
187.995	0.344233
188	0.37273
188.005	0.397917
188.01	0.421714
188.015	0.456183
188.02	0.504221
188.025	0.542208
188.03	0.592699
188.035	0.645053
188.04	0.675324
188.045	0.725017
188.05	0.77338
188.055	0.8132
188.06	0.871259
188.065	0.917168
188.07	0.941941
188.075	0.978302
188.08	0.988737
188.085	0.994827
188.09	0.995477
188.095	1
188.1	0.982145
188.105	0.966891
188.11	0.93594
188.115	0.880926
188.12	0.829547
188.125	0.756323
188.13	0.684784
188.135	0.600178
188.14	0.518144
188.145	0.439776
188.15	0.389374
188.155	0.326999
188.16	0.284282
188.165	0.24798
188.17	0.206003
188.175	0.168311
188.18	0.156723
188.185	0.137006
188.19	0.107917
188.195	0.0840606
188.2	0.0678016
188.205	0.0606181
188.21	0.0610024
188.215	0.0396589
188.22	0.0353724
188.225	0.0179902
188.23	0.0199117
188.235	0.014088
188.24	0.0197047
188.245	0.0094764
188.25	0.00211554
188.255	-0.00509751
188.26	-0.00424022
188.265	-0.0091179
188.27	0.000164471
188.275	-0.00740332
188.28	-0.0116602
188.285	-0.0095022
188.29	-0.00781719
188.295	-0.0100934
188.3	-0.00894053

## Sheet: Fig1D
Modulation amplitude (MHz)	relaxation constant (ms)	error (ms)	excitation constant (ms)	error (ms)
0	143.216	7.16078	280.119	14.006
1	140.997	7.04985	179.098	8.95492
5	142.244	7.11221	82.8902	4.14451
10	137.782	6.8891	58.9572	2.94786
20	139.871	6.99357	37.6243	1.88122
50	137.46	6.87298	26.6317	1.33159
100	139.569	6.97847	20.0672	1.00336
200	141.525	7.07623	19.3256	0.966282

## Sheet: Fig2A
Time (min)	Polarization (%)	error (%)
0	0.0548802	0.00274401
1	1.7908	0.08954
2	3.45796	0.172898
3	5.0603	0.253015
4	6.5885	0.329425
5	8.02602	0.401301
6	9.38487	0.469244
7	10.7528	0.53764
8	12.0243	0.601216
9	13.2498	0.662491
10	14.4694	0.723472
11	15.5276	0.77638
12	16.6186	0.830929
13	17.6649	0.883243
14	18.6288	0.931441
15	19.5851	0.979256
16	20.5238	1.02619
17	21.3939	1.06969
18	22.2267	1.11133
19	23.0717	1.15358
20	23.8665	1.19332
21	24.6125	1.23063
22	25.3854	1.26927
23	26.0849	1.30425
24	26.779	1.33895
25	27.4654	1.37327
26	28.1054	1.40527
27	28.7024	1.43512
28	29.3486	1.46743
29	29.951	1.49755
30	30.5059	1.5253
31	31.0484	1.55242
32	31.6268	1.58134
33	32.0988	1.60494
34	32.6248	1.63124
35	33.1246	1.65623
36	33.5672	1.67836
37	34.0203	1.70101
38	34.5027	1.72513
39	34.9059	1.7453
40	35.3736	1.76868
41	35.8477	1.79239
42	36.2123	1.81062
43	36.5946	1.82973
44	37.0149	1.85075
45	37.3282	1.86641
46	37.7216	1.88608
47	38.1439	1.9072
48	38.4253	1.92127
49	38.7717	1.93858
50	39.1676	1.95838
51	39.4384	1.97192
52	39.7445	1.98723
53	40.12	2.006
54	40.3928	2.01964
55	40.6342	2.03171
56	40.9944	2.04972
57	41.297	2.06485
58	41.5098	2.07549
59	41.8276	2.09138
60	42.0947	2.10474
61	42.2908	2.11454
62	42.5848	2.12924
63	42.8663	2.14331
64	43.0627	2.15314
65	43.311	2.16555
66	43.5602	2.17801
67	43.7326	2.18663
68	43.9662	2.19831
69	44.2268	2.21134
70	44.4065	2.22032
71	44.6266	2.23133
72	44.895	2.24475
73	45.0478	2.25239
74	45.2724	2.26362
75	45.5171	2.27585
76	45.6547	2.28274
77	45.8912	2.29456
78	46.1612	2.30806
79	46.2841	2.31421
80	46.376	2.3188
81	46.6493	2.33246
82	46.7616	2.33808
83	46.9429	2.34715
84	47.1504	2.35752
85	47.248	2.3624
86	47.3914	2.36957
87	47.6479	2.3824
88	47.8129	2.39065
89	47.9563	2.39781
90	48.1597	2.40798
91	48.2299	2.4115
92	48.3419	2.41709
93	48.5167	2.42583
94	48.6241	2.4312
95	48.6919	2.43459
96	48.8663	2.44332
97	48.9978	2.44989
98	49.0934	2.45467
99	49.2523	2.46261

## Sheet: Fig2B
Time (s)	Polarization (%)	error (%)	Time (s)	Temperature (K)	error (%)
0	49.0972	2.45486	8.00001	2.46874	0.0246874
1	49.2313	2.46156	8.14838	89.769	0.89769
2	49.2523	2.46261	8.31317	123.833	1.23833
3	49.0577	2.45289	8.47173	141.589	1.41589
4	49.1186	2.45593	8.65146	153.302	1.53302
5	49.2019	2.46009	8.80339	161.752	1.61752
6	49.1703	2.45852	8.95199	169.346	1.69346
7	49.188	2.4594	9.10164	175.336	1.75336
8	-0.0149365	-0.000746827	9.26168	180.364	1.80364
9	0.00252601	0.0001263	9.41023	185.37	1.8537
10	-0.00926234	-0.000463117	9.56299	193.146	1.93146
11	-0.004495	-0.00022475	9.73166	195.874	1.95874
12	0.00189495	9.47473e-05	9.89038	199.521	1.99521
13	0.00440956	0.000220478	10.0604	201.5	2.015
14	0.00539832	0.000269916	10.2443	204.078	2.04078
15	0.000252703	1.26352e-05	10.4206	206.303	2.06303
16	-0.00427803	-0.000213902	10.5721	210.1	2.101
17	-0.000652849	-3.26425e-05	10.7435	212.421	2.12421
18	0.00483635	0.000241817	10.9047	213.801	2.13801
19	0.00149706	7.48531e-05	11.0546	214.913	2.14913
20	46.4376	2.32188	11.2034	216.411	2.16411
21	46.0518	2.30259	11.359	217.031	2.17031
22	45.6887	2.28444	11.5503	218.935	2.18935
23	45.3156	2.26578	11.7235	220.411	2.20411
24	44.9664	2.24832	11.8664	222.337	2.22337
25	44.6793	2.23397	12.0422	222.903	2.22903
26	44.4949	2.22474	12.2625	223.738	2.23738
27	43.97	2.1985	12.4072	225	2.25
28	44.007	2.20035	12.4072	224.99	2.2499
29	43.8544	2.19272	12.658	224.038	2.24038
30	43.7746	2.18873	12.9072	224.325	2.24325
31	43.6422	2.18211	13.1583	223.608	2.23608
32	43.4834	2.17417	13.4082	223.946	2.23946
33	43.4897	2.17448	13.6594	223.26	2.2326
34	43.1278	2.15639	14.1599	223.178	2.23178
35	43.0257	2.15129	14.4104	223.649	2.23649
36	42.9938	2.14969	14.6615	223.178	2.23178
37	43.0308	2.15154	14.9117	223.905	2.23905
38	43.0749	2.15374	15.1612	223.598	2.23598
39	43.1501	2.15751	15.4113	223.905	2.23905
40	43.1984	2.15992	15.6613	223.506	2.23506
41	43.2577	2.16288	15.9117	224.273	2.24273
42	43.2951	2.16475	16.1612	223.895	2.23895
43	43.2989	2.16494	16.4129	224.181	2.24181
44	43.298	2.1649	16.6625	223.977	2.23977
45	43.2892	2.16446	16.9129	224.857	2.24857
46	43.2938	2.16469	17.1626	224.376	2.24376
47	43.2947	2.16473	17.4124	224.918	2.24918
48	43.2661	2.1633	17.6635	224.662	2.24662
49	43.3031	2.16515	17.9137	225	2.25
50	43.3069	2.16534	18.1633	224.744	2.24744
51	43.306	2.1653	18.4131	224.765	2.24765
52	43.1136	2.15568	18.6633	224.969	2.24969
53	43.0493	2.15246	18.6633	224.969	2.24969
54	43.0203	2.15101	18.8101	223.541	2.23541
55	42.9766	2.14883	18.9581	223.364	2.23364
56	43.0665	2.15332	19.1082	222.686	2.22686
57	43.0745	2.15372	19.2561	222.133	2.22133
58	43.0446	2.15223	19.4032	221.424	2.21424
59	43.0442	2.15221	19.5594	220.705	2.20705
60	42.9766	2.14883	19.7031	220.204	2.20204
61	42.9266	2.14633	19.8446	219.308	2.19308
62	42.935	2.14675	20.0275	218.296	2.18296
63	42.9392	2.14696	20.1761	217.525	2.17525
64	42.9055	2.14528	20.324	216.628	2.16628
65	42.9223	2.14612	20.476	216.013	2.16013
66	42.9476	2.14738	20.6248	214.928	2.14928
67	42.9434	2.14717	20.7738	214.125	2.14125
68	42.9266	2.14633	20.918	213.072	2.13072
69	42.9308	2.14654	21.086	211.404	2.11404
70	42.935	2.14675	21.2387	211.613	2.11613
71	42.9392	2.14696	21.388	210.601	2.10601
			21.5377	209.496	2.09496
			21.6867	207.869	2.07869
			21.8551	207.317	2.07317
			22.0047	206.462	2.06462
			22.1783	205.93	2.0593
			22.3609	204.856	2.04856
			22.5127	204.095	2.04095
			22.6615	202.948	2.02948
			22.8109	203	2.03
			22.9807	201.759	2.01759
			23.1282	200.664	2.00664
			23.2707	199.528	1.99528
			23.4337	197.995	1.97995
			23.5818	197.38	1.9738
			23.7306	196.932	1.96932
			23.8798	196.087	1.96087
			24.0278	195.117	1.95117
			24.1784	194.429	1.94429
			24.3256	193.574	1.93574
			24.4686	192.667	1.92667
			24.6103	191.843	1.91843
			24.7568	191.051	1.91051
			24.9249	189.987	1.89987
			25.0796	188.965	1.88965
			25.2254	187.933	1.87933
			25.4064	187.109	1.87109
			25.5546	186.098	1.86098
			25.7031	184.701	1.84701
			25.8492	183.992	1.83992
			25.998	182.96	1.8296
			26.1464	181.927	1.81927
			26.2946	180.78	1.8078
			26.4383	179.79	1.7979
			26.6034	178.664	1.78664
			26.754	177.527	1.77527
			26.8993	176.495	1.76495
			27.0468	175.411	1.75411
			27.1925	174.222	1.74222
			27.3398	173.148	1.73148
			27.4853	172.043	1.72043
			27.6325	170.969	1.70969
			27.7793	169.811	1.69811
			27.9272	168.717	1.68717
			28.0742	167.517	1.67517
			28.224	166.443	1.66443
			28.3759	164.17	1.6417
			28.5433	163.149	1.63149
			28.6933	161.918	1.61918
			28.8642	160.886	1.60886
			29.0481	159.791	1.59791
			29.2001	158.613	1.58613
			29.3682	157.581	1.57581
			29.5161	156.507	1.56507
			29.664	155.516	1.55516
			29.8117	154.223	1.54223
			29.9609	153.097	1.53097
			30.1068	152.034	1.52034
			30.2531	150.887	1.50887
			30.3996	149.896	1.49896
			30.5489	148.77	1.4877
			30.6951	147.686	1.47686
			30.8411	145.6	1.456
			31.011	144.485	1.44485
			31.1591	143.473	1.43473
			31.3249	142.389	1.42389
			31.472	141.346	1.41346
			31.6211	140.272	1.40272
			31.7661	139.323	1.39323
			31.914	138.218	1.38218
			32.062	137.217	1.37217
			32.2138	136.154	1.36154
			32.3618	135.048	1.35048
			32.509	134.089	1.34089
			32.6578	133.046	1.33046
			32.8049	131.993	1.31993
			32.951	130.982	1.30982
			33.0975	129.96	1.2996
			33.2475	129.042	1.29042
			33.3935	128.073	1.28073
			33.5385	127.113	1.27113
			33.6886	126.154	1.26154
			33.8356	125.195	1.25195
			33.9848	124.298	1.24298
			34.1334	123.308	1.23308
			34.2817	122.411	1.22411
			34.4376	121.514	1.21514
			34.6225	120.607	1.20607
			34.7728	119.721	1.19721
			34.9209	118.814	1.18814
			35.0705	117.938	1.17938
			35.2181	117.052	1.17052
			35.3666	116.144	1.16144
			35.5127	115.269	1.15269
			35.6627	114.455	1.14455
			35.8086	113.59	1.1359
			35.9603	112.766	1.12766
			36.1076	111.953	1.11953
			36.2583	111.014	1.11014
			36.4035	110.076	1.10076
			36.5494	109.2	1.092
			36.6956	108.314	1.08314
			36.8442	107.469	1.07469
			36.9922	106.593	1.06593
			37.144	105.749	1.05749
			37.2925	104.956	1.04956
			37.4448	104.072	1.04072
			37.6104	103.313	1.03313
			37.7592	102.53	1.0253
			37.9074	101.766	1.01766
			38.0563	100.983	1.00983
			38.2059	100.235	1.00235
			38.3531	99.4709	0.994709
			38.4961	98.7421	0.987421
			38.6382	98.032	0.98032
			38.7834	96.5973	0.965973
			38.9473	95.955	0.95955
			39.0983	95.2773	0.952773
			39.2498	94.5964	0.945964
			39.4131	93.9353	0.939353
			39.5616	93.218	0.93218
			39.7092	92.5444	0.925444
			39.8607	91.8875	0.918875
			40.0082	91.1722	0.911722
			40.1571	90.5403	0.905403
			40.3132	89.8939	0.898939
			40.4971	89.2318	0.892318
			40.647	88.626	0.88626
			40.7901	88.0421	0.880421
			40.9571	87.4165	0.874165
			41.1055	86.7544	0.867544
			41.2521	86.1433	0.861433
			41.4019	85.5334	0.855334
			41.5487	84.9422	0.849422
			41.7002	84.3343	0.843343
			41.8469	83.6691	0.836691
			41.992	82.496	0.82496
			42.1595	81.8944	0.818944
			42.3051	81.3366	0.813366
			42.4519	80.6807	0.806807
			42.6019	80.1104	0.801104
			42.7507	79.4827	0.794827
			42.8987	78.8977	0.788977
			43.0469	78.2429	0.782429
			43.1968	77.6382	0.776382
			43.3436	77.0053	0.770053
			43.4919	76.3901	0.763901
			43.6398	75.7905	0.757905
			43.7906	75.1451	0.751451
			43.9369	74.5206	0.745206
			44.0836	73.921	0.73921
			44.2478	73.2975	0.732975
			44.3948	72.6823	0.726823
			44.5434	71.9962	0.719962
			44.6895	71.381	0.71381
			44.8378	70.7064	0.707064
			44.9885	70.0443	0.700443
			45.1384	69.3457	0.693457
			45.2883	68.6847	0.686847
			45.437	67.9694	0.679694
			45.5861	67.2447	0.672447
			45.7351	66.5221	0.665221
			45.8816	65.8267	0.658267
			46.0278	65.0697	0.650697
			46.1771	64.3148	0.643148
			46.3215	63.6433	0.636433
			46.4723	62.8623	0.628623
			46.6164	62.024	0.62024
			46.7661	61.2806	0.612806
			46.9105	60.5413	0.605413
			47.0558	59.7864	0.597864
			47.2004	59.0106	0.590106
			47.3497	58.2307	0.582307
			47.4971	57.4289	0.574289
			47.6432	56.6615	0.566615
			47.7905	55.8826	0.558826
			47.9396	55.0808	0.550808
			48.0855	54.2935	0.542935
			48.2318	53.5095	0.535095
			48.3792	52.7921	0.527921
			48.5343	52.0007	0.520007
			48.7185	51.227	0.51227
			48.8699	50.5024	0.505024
			49.0379	49.7339	0.497339
			49.1869	49.0655	0.490655
			49.3362	48.3471	0.483471
			49.4834	47.6266	0.476266
			49.6321	46.8707	0.468707
			49.779	46.1293	0.461293
			49.9261	45.4422	0.454422
			50.0712	44.7957	0.447957
			50.218	44.2202	0.442202
			50.3661	43.6467	0.436467
			50.5141	43.0816	0.430816
			50.6599	42.3976	0.423976
			50.808	41.7907	0.417907
			50.954	41.1808	0.411808
			51.1022	40.4498	0.404498
			51.25	39.7617	0.397617
			51.3988	39.0506	0.390506
			51.5466	38.4343	0.384343
			51.695	37.865	0.37865
			51.8429	37.2186	0.372186
			51.9938	36.5606	0.365606
			52.1426	35.9799	0.359799
			52.2875	34.8506	0.348506
			52.451	34.2636	0.342636
			52.6008	33.6922	0.336922
			52.747	33.1083	0.331083
			52.8956	32.539	0.32539
			53.0447	31.9874	0.319874
			53.1929	31.4588	0.314588
			53.3413	30.9458	0.309458
			53.4899	30.4109	0.304109
			53.6377	29.8927	0.298927
			53.7849	29.3442	0.293442
			53.9328	28.851	0.28851
			54.0792	28.3912	0.283912
			54.2271	27.8417	0.278417
			54.3748	27.4372	0.274372
			54.5223	26.9325	0.269325
			54.6698	26.4404	0.264404
			54.8156	25.9597	0.259597
			54.9625	25.5322	0.255322
			55.1077	25.0254	0.250254
			55.2574	24.5333	0.245333
			55.4053	24.0265	0.240265
			55.5523	23.5667	0.235667
			55.7016	23.0871	0.230871
			55.8506	22.6137	0.226137
			56.0006	22.1528	0.221528
			56.1505	21.7389	0.217389
			56.3158	21.3218	0.213218
			56.4653	20.8995	0.208995
			56.6155	20.4355	0.204355
			56.7626	20.0133	0.200133
			56.9105	19.591	0.19591
			57.0664	19.1937	0.191937
			57.2503	18.8048	0.188048
			57.3971	18.3846	0.183846
			57.547	18.0123	0.180123
			57.6935	17.614	0.17614
			57.8403	17.197	0.17197
			57.9915	16.8143	0.168143
			58.1574	16.4296	0.164296
			58.3062	16.0531	0.160531
			58.457	15.3035	0.153035
			58.6222	14.9489	0.149489
			58.7703	14.5965	0.145965
			58.9152	14.2086	0.142086
			59.0622	13.8322	0.138322
			59.2083	13.5038	0.135038
			59.3563	13.1816	0.131816
			59.5031	12.8187	0.128187
			59.6511	12.5039	0.125039
			59.7992	12.1858	0.121858
			59.9461	11.8782	0.118782
			60.096	11.5508	0.115508
			60.2432	11.2526	0.112526
			60.3881	10.9815	0.109815
			60.5402	10.7365	0.107365
			60.686	10.5009	0.105009
			60.8529	10.3101	0.103101
			61.0021	10.1088	0.101088
			61.1514	9.88568	0.0988568
			61.2967	9.60415	0.0960415
			61.4457	9.29656	0.0929656
			61.5932	8.94205	0.0894205
			61.7387	8.52602	0.0852602
			61.8896	8.0443	0.080443
			62.037	7.3676	0.073676
			62.1864	6.65962	0.0665962
			62.3347	5.98917	0.0598917
			62.482	5.36669	0.0536669
			62.632	4.75463	0.0475463
			62.7798	2.70368	0.0270368
			62.9269	2.19693	0.0219693
			63.0727	2.18129	0.0218129
			63.2227	2.16357	0.0216357
			63.3672	2.14271	0.0214271
			63.5134	2.11769	0.0211769
			63.6607	2.09162	0.0209162
			63.8057	2.06868	0.0206868
			63.9529	2.04783	0.0204783
			64.1023	2.02698	0.0202698
			64.2467	2.00925	0.0200925
			64.3962	1.99257	0.0199257
			64.5397	1.97693	0.0197693
			64.689	1.96441	0.0196441
			64.8345	1.95295	0.0195295
			64.9805	1.94356	0.0194356
			65.1293	1.93418	0.0193418
			65.2738	1.92688	0.0192688
			65.4193	1.92062	0.0192062
			65.5684	1.91437	0.0191437
			65.7135	1.90915	0.0190915
			65.8629	1.90498	0.0190498
			66.0085	1.90081	0.0190081
			66.1572	1.89768	0.0189768
			66.3034	1.89456	0.0189456
			66.4504	1.89247	0.0189247
			66.5974	1.89038	0.0189038
			66.7436	1.8883	0.018883
			66.8902	1.88726	0.0188726
			67.0365	1.88517	0.0188517
			67.1845	1.88413	0.0188413
			67.3334	1.88204	0.0188204
			67.482	1.88204	0.0188204
			67.6325	1.881	0.01881
			67.779	1.87996	0.0187996
			67.9274	1.87891	0.0187891
			68.0746	1.87787	0.0187787
			68.2205	1.87787	0.0187787
			68.3682	1.87683	0.0187683
			68.5123	1.87579	0.0187579
			68.6603	1.87474	0.0187474
			68.8085	1.8737	0.018737
			68.9534	1.8737	0.018737
			69.0982	1.87266	0.0187266
			69.2463	1.87266	0.0187266
			69.3913	1.87162	0.0187162
			69.5373	1.87057	0.0187057
			69.685	1.87057	0.0187057
			69.8281	1.86953	0.0186953
			69.9763	1.86849	0.0186849
			70.1223	1.86849	0.0186849
			70.2721	1.86745	0.0186745
			70.4213	1.8664	0.018664
			70.5688	1.86536	0.0186536
			70.7169	1.86536	0.0186536
			70.8649	1.86432	0.0186432
			71.0119	1.86432	0.0186432
			71.1592	1.86327	0.0186327
			71.3061	1.86223	0.0186223
			71.4531	1.86223	0.0186223
			71.598	1.86119	0.0186119
			71.7474	1.86119	0.0186119
			71.8931	1.86015	0.0186015
			72.04	1.86015	0.0186015
			72.1871	1.8591	0.018591
			72.3361	1.85806	0.0185806
			72.482	1.85806	0.0185806
			72.6288	1.85702	0.0185702
			72.7729	1.85598	0.0185598
			72.9239	1.85598	0.0185598
			73.0699	1.85493	0.0185493
			73.2177	1.85493	0.0185493
			73.3714	1.85389	0.0185389
			73.5537	1.85285	0.0185285
			73.6997	1.85285	0.0185285
			73.8475	1.85181	0.0185181
			73.9939	1.85181	0.0185181
			74.1437	1.85076	0.0185076
			74.2927	1.84972	0.0184972
			74.4407	1.84972	0.0184972
			74.5868	1.84868	0.0184868
			74.7342	1.84763	0.0184763
			74.8814	1.84763	0.0184763
			75.0282	1.84659	0.0184659
			75.1764	1.84659	0.0184659
			75.3245	1.84555	0.0184555
			75.4717	1.84451	0.0184451
			75.6206	1.84451	0.0184451
			75.7658	1.84346	0.0184346
			75.9317	1.84242	0.0184242
			76.0765	1.84242	0.0184242
			76.2223	1.84138	0.0184138
			76.3741	1.84138	0.0184138
			76.5184	1.84034	0.0184034
			76.6677	1.83929	0.0183929
			76.8144	1.83929	0.0183929
			76.9621	1.83825	0.0183825
			77.1075	1.83825	0.0183825
			77.2535	1.83721	0.0183721
			77.3995	1.83616	0.0183616
			77.546	1.83616	0.0183616
			77.6931	1.83512	0.0183512
			77.8436	1.83408	0.0183408
			77.9927	1.83408	0.0183408
			78.1402	1.83304	0.0183304
			78.2877	1.83304	0.0183304
			78.437	1.83199	0.0183199
			78.5834	1.83095	0.0183095
			78.7311	1.83095	0.0183095
			78.8779	1.82991	0.0182991
			79.0262	1.82887	0.0182887
			79.1725	1.82887	0.0182887
			79.321	1.82782	0.0182782
			79.4672	1.82782	0.0182782
			79.6142	1.82678	0.0182678
			79.7583	1.82574	0.0182574
			79.9068	1.82574	0.0182574
			80.0543	1.8247	0.018247
			80.2023	1.8247	0.018247
			80.348	1.82365	0.0182365
			80.4961	1.82261	0.0182261
			80.6444	1.82261	0.0182261
			80.7927	1.82157	0.0182157
			80.938	1.82052	0.0182052
			81.0861	1.82052	0.0182052
			81.2326	1.81948	0.0181948
			81.3821	1.81948	0.0181948
			81.5291	1.81844	0.0181844
			81.677	1.8174	0.018174
			81.823	1.8174	0.018174
			81.9701	1.81635	0.0181635
			82.1169	1.81635	0.0181635
			82.2639	1.81531	0.0181531
			82.4126	1.81427	0.0181427
			82.5601	1.81427	0.0181427
			82.7092	1.81323	0.0181323
			82.8568	1.81323	0.0181323
			83.0031	1.81218	0.0181218
			83.1509	1.81218	0.0181218
			83.2978	1.81114	0.0181114
			83.4454	1.8101	0.018101
			83.5897	1.8101	0.018101
			83.7388	1.80906	0.0180906
			83.8837	1.80801	0.0180801
			84.0309	1.80801	0.0180801
			84.1767	1.80697	0.0180697
			84.3245	1.80697	0.0180697
			84.4715	1.80593	0.0180593
			84.6198	1.80593	0.0180593
			84.7666	1.80488	0.0180488
			84.9137	1.80488	0.0180488
			85.0598	1.80384	0.0180384
			85.2106	1.8028	0.018028
			85.3594	1.8028	0.018028
			85.5073	1.80176	0.0180176
			85.6524	1.80176	0.0180176
			85.7985	1.80071	0.0180071
			85.9465	1.79967	0.0179967
			86.094	1.79967	0.0179967
			86.2416	1.79863	0.0179863
			86.3912	1.79863	0.0179863
			86.5396	1.79759	0.0179759
			86.6876	1.79759	0.0179759
			86.8341	1.79654	0.0179654
			86.9816	1.7955	0.017955
			87.1287	1.7955	0.017955
			87.2774	1.79446	0.0179446
			87.4261	1.79446	0.0179446
			87.5753	1.79341	0.0179341
			87.7203	1.79237	0.0179237
			87.8669	1.79237	0.0179237
			88.0159	1.79133	0.0179133
			88.1645	1.79133	0.0179133
			88.3135	1.79029	0.0179029
			88.4625	1.79029	0.0179029
			88.6094	1.78924	0.0178924
			88.7564	1.7882	0.017882
			88.9025	1.7882	0.017882
			89.0489	1.78716	0.0178716
			89.1974	1.78612	0.0178612
			89.3443	1.78612	0.0178612
			89.492	1.78507	0.0178507
			89.6393	1.78507	0.0178507
			89.7878	1.78403	0.0178403
			89.9356	1.78403	0.0178403
			90.0831	1.78299	0.0178299
			90.2307	1.78195	0.0178195
			90.3773	1.78195	0.0178195
			90.5241	1.7809	0.017809
			90.6702	1.7809	0.017809
			90.8186	1.77986	0.0177986
			90.9658	1.77986	0.0177986
			91.1145	1.77882	0.0177882
			91.2579	1.77882	0.0177882
			91.4053	1.77777	0.0177777
			91.5535	1.77673	0.0177673
			91.7001	1.77673	0.0177673
			91.8468	1.77569	0.0177569
			91.9967	1.77569	0.0177569
			92.1444	1.77465	0.0177465
			92.294	1.7736	0.017736
			92.4398	1.7736	0.017736
			92.5869	1.77256	0.0177256
			92.7352	1.77256	0.0177256
			92.883	1.77152	0.0177152
			93.028	1.77152	0.0177152
			93.1758	1.77048	0.0177048
			93.3241	1.76943	0.0176943
			93.4728	1.76943	0.0176943
			93.6179	1.76839	0.0176839
			93.7666	1.76839	0.0176839
			93.9148	1.76735	0.0176735
			94.063	1.76631	0.0176631
			94.2087	1.76631	0.0176631
			94.3558	1.76526	0.0176526
			94.5039	1.76526	0.0176526
			94.6525	1.76422	0.0176422
			94.7993	1.76422	0.0176422
			94.9468	1.76318	0.0176318
			95.0937	1.76318	0.0176318
			95.2406	1.76213	0.0176213
			95.3898	1.76213	0.0176213
			95.5386	1.76109	0.0176109
			95.6859	1.76005	0.0176005
			95.8338	1.76005	0.0176005
			95.9805	1.75901	0.0175901
			96.1279	1.75901	0.0175901
			96.2734	1.75796	0.0175796
			96.4212	1.75796	0.0175796
			96.5671	1.75692	0.0175692
			96.7151	1.75588	0.0175588
			96.8626	1.75588	0.0175588
			97.0112	1.75484	0.0175484
			97.1575	1.75484	0.0175484
			97.3054	1.75379	0.0175379
			97.4525	1.75379	0.0175379
			97.5984	1.75275	0.0175275
			97.7453	1.75275	0.0175275
			97.8923	1.75171	0.0175171
			98.0385	1.75066	0.0175066
			98.1873	1.75066	0.0175066
			98.3353	1.74962	0.0174962
			98.485	1.74962	0.0174962
			98.6315	1.74858	0.0174858
			98.7807	1.74858	0.0174858
			98.9284	1.74754	0.0174754
			99.0723	1.74754	0.0174754
			99.2134	1.74649	0.0174649
			99.3592	1.74545	0.0174545
			99.5251	1.74441	0.0174441
			99.6722	1.74441	0.0174441
			99.8192	1.74337	0.0174337
			99.9678	1.74337	0.0174337
			100.118	1.74232	0.0174232
			100.265	1.74232	0.0174232
			100.411	1.74128	0.0174128
			100.56	1.74024	0.0174024
			100.708	1.74024	0.0174024
			100.856	1.7392	0.017392
			101.006	1.7392	0.017392
			101.154	1.7392	0.017392
			101.3	1.73815	0.0173815
			101.447	1.73711	0.0173711
			101.594	1.73711	0.0173711
			101.741	1.73607	0.0173607
			101.887	1.73607	0.0173607
			102.035	1.73502	0.0173502
			102.181	1.73502	0.0173502
			102.33	1.73398	0.0173398
			102.477	1.73398	0.0173398
			102.626	1.73294	0.0173294
			102.774	1.73294	0.0173294
			102.922	1.7319	0.017319
			103.07	1.7319	0.017319
			103.219	1.73085	0.0173085
			103.367	1.73085	0.0173085
			103.514	1.72981	0.0172981
			103.66	1.72981	0.0172981
			103.809	1.72877	0.0172877
			103.955	1.72773	0.0172773
			104.103	1.72773	0.0172773
			104.25	1.72668	0.0172668
			104.397	1.72668	0.0172668
			104.545	1.72564	0.0172564
			104.694	1.72564	0.0172564
			104.841	1.7246	0.017246
			104.989	1.7246	0.017246
			105.134	1.72356	0.0172356
			105.282	1.72356	0.0172356
			105.428	1.72251	0.0172251
			105.579	1.72251	0.0172251
			105.726	1.72251	0.0172251
			105.893	1.72147	0.0172147
			106.039	1.72147	0.0172147
			106.186	1.72043	0.0172043
			106.334	1.72043	0.0172043
			106.484	1.71938	0.0171938
			106.631	1.71938	0.0171938
			106.773	1.71938	0.0171938
			106.921	1.71834	0.0171834
			107.067	1.71834	0.0171834
			107.218	1.71834	0.0171834
			107.368	1.7173	0.017173
			107.516	1.7173	0.017173
			107.665	1.7173	0.017173
			107.809	1.71626	0.0171626
			107.956	1.71626	0.0171626
			108.101	1.71521	0.0171521
			108.247	1.71521	0.0171521
			108.391	1.71521	0.0171521
			108.539	1.71417	0.0171417
			108.688	1.71417	0.0171417
			108.837	1.71313	0.0171313
			108.987	1.71313	0.0171313
			109.134	1.71209	0.0171209
			109.283	1.71209	0.0171209
			109.425	1.71209	0.0171209
			109.573	1.71104	0.0171104
			109.722	1.71104	0.0171104

## Sheet: Fig3
Time (s)	Temperature (K)	error (K)	Time (s)	Field (T)	error (K)
7e-06	1.444	0.1444	0	6.7	0.335
0.170684	1.444	0.1444	0.1	6.7	0.335
0.31937	1.444	0.1444	0.2	6.7	0.335
0.46587	1.444	0.1444	0.3	6.7	0.335
0.613999	1.444	0.1444	0.4	6.7	0.335
0.759987	1.444	0.1444	0.5	6.7	0.335
0.907857	1.444	0.1444	0.6	6.7	0.335
1.05485	1.444	0.1444	0.7	6.7	0.335
1.20097	1.444	0.1444	0.8	6.7	0.335
1.34876	1.444	0.1444	0.9	6.7	0.335
1.4948	1.444	0.1444	1	6.7	0.335
1.64081	1.444	0.1444	1.1	6.7	0.335
1.78878	1.444	0.1444	1.2	6.7	0.335
1.93689	1.444	0.1444	1.3	6.7	0.335
2.08488	1.444	0.1444	1.4	6.7	0.335
2.23248	1.446	0.1446	1.5	6.7	0.335
2.37984	1.446	0.1446	1.6	6.7	0.335
2.52589	1.447	0.1447	1.7	6.7	0.335
2.67573	1.446	0.1446	1.8	6.7	0.335
2.82351	1.446	0.1446	1.9	6.7	0.335
2.97269	1.446	0.1446	2	6.7	0.335
3.1206	1.446	0.1446	2.1	6.7	0.335
3.27059	1.446	0.1446	2.2	6.7	0.335
3.41736	1.445	0.1445	2.3	6.7	0.335
3.56554	1.445	0.1445	2.4	6.7	0.335
3.71167	1.445	0.1445	2.5	6.7	0.335
3.86062	1.446	0.1446	2.6	6.7	0.335
4.00859	1.447	0.1447	2.7	6.7	0.335
4.15366	1.447	0.1447	2.8	6.7	0.335
4.30045	1.449	0.1449	2.9	6.7	0.335
4.44954	1.45	0.145	3	6.7	0.335
4.59862	1.451	0.1451	3.1	6.7	0.335
4.74947	1.452	0.1452	3.2	6.7	0.335
4.89535	1.454	0.1454	3.3	6.7	0.335
5.04751	1.454	0.1454	3.4	6.7	0.335
5.19463	1.454	0.1454	3.5	6.7	0.335
5.34368	1.455	0.1455	3.6	6.7	0.335
5.49053	1.456	0.1456	3.7	6.7	0.335
5.63659	1.457	0.1457	3.8	6.7	0.335
5.78261	1.458	0.1458	3.9	6.7	0.335
5.92827	1.461	0.1461	4	6.7	0.335
6.07442	1.462	0.1462	4.1	6.7	0.335
6.22121	1.461	0.1461	4.2	6.7	0.335
6.36722	1.459	0.1459	4.3	6.7	0.335
6.51614	1.457	0.1457	4.4	6.7	0.335
6.66432	1.456	0.1456	4.5	6.7	0.335
6.81407	1.455	0.1455	4.6	6.7	0.335
6.96295	1.456	0.1456	4.7	6.7	0.335
7.10924	1.46	0.146	4.8	6.7	0.335
7.2542	1.459	0.1459	4.9	6.7	0.335
7.40307	1.456	0.1456	5	6.7	0.335
7.54611	1.453	0.1453	5.1	6.7	0.335
7.69308	1.451	0.1451	5.2	6.7	0.335
7.84126	1.449	0.1449	5.3	6.7	0.335
7.98814	1.446	0.1446	5.4	6.7	0.335
8.13595	1.442	0.1442	5.5	6.7	0.335
8.28195	1.438	0.1438	5.6	6.7	0.335
8.42891	1.433	0.1433	5.7	6.7	0.335
8.57782	1.43	0.143	5.8	6.7	0.335
8.72713	1.426	0.1426	5.9	6.7	0.335
8.87423	1.42	0.142	6	6.7	0.335
9.02214	1.418	0.1418	6.1	6.7	0.335
9.17134	1.416	0.1416	6.2	6.7	0.335
9.31927	1.415	0.1415	6.3	6.7	0.335
9.46945	1.413	0.1413	6.4	6.7	0.335
9.61717	1.412	0.1412	6.5	6.7	0.335
9.76605	1.412	0.1412	6.6	6.7	0.335
9.90994	1.411	0.1411	6.7	6.7	0.335
10.0769	1.411	0.1411	6.8	6.7	0.335
10.2289	1.411	0.1411	6.9	6.7	0.335
10.376	1.411	0.1411	7	6.7	0.335
10.5268	1.411	0.1411	7.1	6.7	0.335
10.6769	1.411	0.1411	7.2	6.7	0.335
10.8441	1.411	0.1411	7.3	6.7	0.335
10.9918	1.411	0.1411	7.4	6.7	0.335
11.1419	1.411	0.1411	7.5	6.7	0.335
11.2903	1.412	0.1412	7.6	6.7	0.335
11.4392	1.412	0.1412	7.7	6.7	0.335
11.5879	1.412	0.1412	7.8	6.7	0.335
11.7358	1.412	0.1412	7.9	6.7	0.335
11.8832	1.412	0.1412	8	6.7	0.335
12.0328	1.413	0.1413	8.1	6.7	0.335
12.1787	1.412	0.1412	8.2	6.7	0.335
12.3292	1.412	0.1412	8.3	6.7	0.335
12.4796	1.41	0.141	8.4	6.7	0.335
12.6475	1.407	0.1407	8.5	6.7	0.335
12.7956	1.403	0.1403	8.6	6.7	0.335
12.9534	1.402	0.1402	8.7	6.7	0.335
13.0936	1.4	0.14	8.8	6.7	0.335
13.2775	1.4	0.14	8.9	6.7	0.335
13.4246	1.404	0.1404	9	6.7	0.335
13.5746	1.415	0.1415	9.1	6.7	0.335
13.7157	1.436	0.1436	9.2	6.7	0.335
13.8836	1.47	0.147	9.3	6.7	0.335
14.0316	1.53	0.153	9.4	6.7	0.335
14.1825	1.634	0.1634	9.5	6.7	0.335
14.3315	1.771	0.1771	9.6	6.7	0.335
14.4786	1.935	0.1935	9.7	6.7	0.335
14.6264	2.123	0.2123	9.8	6.7	0.335
14.7752	2.42	0.242	9.9	6.7	0.335
14.9224	3.642	0.3642	10	6.7	0.335
15.0657	6.079	0.6079	10.1	6.7	0.335
15.2349	6.917	0.6917	10.2	6.7	0.335
15.3844	7.692	0.7692	10.3	6.7	0.335
15.5334	8.402	0.8402	10.4	6.7	0.335
15.6813	9.211	0.9211	10.5	6.7	0.335
15.8282	9.875	0.9875	10.6	6.7	0.335
15.978	10.535	1.0535	10.7	6.7	0.335
16.1275	11.455	1.1455	10.8	6.7	0.335
16.274	12.977	1.2977	10.9	6.7	0.335
16.4193	14.437	1.4437	11	6.7	0.335
16.5684	16.639	1.6639	11.1	6.7	0.335
16.7183	18.503	1.8503	11.2	6.7	0.335
16.8642	20.315	2.0315	11.3	6.7	0.335
17.0132	21.983	2.1983	11.4	6.7	0.335
17.1642	23.508	2.3508	11.5	6.7	0.335
17.312	24.826	2.4826	11.6	6.7	0.335
17.4769	26.054	2.6054	11.7	6.7	0.335
17.6242	27.161	2.7161	11.8	6.7	0.335
17.7702	28.193	2.8193	11.9	6.7	0.335
17.9161	29.215	2.9215	12	6.7	0.335
18.0643	30.072	3.0072	12.1	6.7	0.335
18.2121	30.908	3.0908	12.2	6.7	0.335
18.3591	31.657	3.1657	12.3	6.7	0.335
18.507	32.394	3.2394	12.4	6.7	0.335
18.656	33.054	3.3054	12.5	6.7	0.335
18.8068	33.699	3.3699	12.6	6.7	0.335
18.954	34.335	3.4335	12.7	6.7	0.335
19.1049	35.102	3.5102	12.8	6.7	0.335
19.2511	35.462	3.5462	12.9	6.7	0.335
19.402	35.929	3.5929	13	6.7	0.335
19.5509	36.458	3.6458	13.1	6.7	0.335
19.6959	36.959	3.6959	13.2	6.7	0.335
19.843	37.375	3.7375	13.3	6.7	0.335
19.9913	37.843	3.7843	13.4	6.7	0.335
20.1392	38.275	3.8275	13.5	6.7	0.335
20.289	38.645	3.8645	13.6	6.7	0.335
20.433	39.03	3.903	13.7	6.7	0.335
20.5851	39.478	3.9478	13.8	6.7	0.335
20.7341	39.804	3.9804	13.9	6.7	0.335
20.8829	40.107	4.0107	14	6.7	0.335
21.033	40.483	4.0483	14.1	6.7	0.335
21.1809	40.78	4.078	14.2	6.7	0.335
21.326	41.095	4.1095	14.3	6.7	0.335
21.4739	41.394	4.1394	14.4	6.7	0.335
21.6208	41.566	4.1566	14.5	6.7	0.335
21.7667	41.916	4.1916	14.6	6.7	0.335
21.9178	42.231	4.2231	14.7	6.7	0.335
22.0628	42.507	4.2507	14.8	6.7	0.335
22.2117	42.691	4.2691	14.9	6.7	0.335
22.3596	43.042	4.3042	15	6.7	0.335
22.5047	43.33	4.333	15	6.7	0.335
22.6556	43.596	4.3596	15.0171	6.69999	0.334999
22.7978	43.941	4.3941	15.0341	6.69994	0.334997
22.9446	44.152	4.4152	15.0512	6.69987	0.334994
23.0926	44.358	4.4358	15.0683	6.69978	0.334989
23.2427	44.797	4.4797	15.0853	6.69965	0.334983
23.3917	44.961	4.4961	15.1024	6.6995	0.334975
23.5386	45.233	4.5233	15.1195	6.69932	0.334966
23.6878	45.555	4.5555	15.1365	6.69911	0.334955
23.8357	45.76	4.576	15.1536	6.69887	0.334944
23.9852	46.068	4.6068	15.1706	6.6986	0.33493
24.1334	46.363	4.6363	15.1877	6.69831	0.334915
24.2824	46.633	4.6633	15.2048	6.69799	0.334899
24.4343	47.039	4.7039	15.2218	6.69764	0.334882
24.5854	47.453	4.7453	15.2389	6.69725	0.334863
24.7415	47.869	4.7869	15.256	6.69685	0.334842
24.9223	48.148	4.8148	15.273	6.69641	0.33482
25.0753	48.606	4.8606	15.2901	6.69594	0.334797
25.2233	49.017	4.9017	15.3072	6.69544	0.334772
25.3943	49.42	4.942	15.3242	6.69491	0.334746
25.5413	50.233	5.0233	15.3413	6.69436	0.334718
25.7044	50.685	5.0685	15.3584	6.69377	0.334688
25.8523	51.138	5.1138	15.3754	6.69315	0.334658
26.0013	51.635	5.1635	15.3925	6.6925	0.334625
26.149	52.255	5.2255	15.4096	6.69182	0.334591
26.2955	52.988	5.2988	15.4266	6.69111	0.334556
26.4444	53.356	5.3356	15.4437	6.69037	0.334518
26.5904	54.361	5.4361	15.4608	6.68959	0.33448
26.7383	55.178	5.5178	15.4778	6.68879	0.334439
26.8874	55.429	5.5429	15.4949	6.68795	0.334397
27.0362	56.584	5.6584	15.5119	6.68707	0.334354
27.1833	57.12	5.712	15.529	6.68617	0.334308
27.3303	58.151	5.8151	15.5461	6.68523	0.334261
27.4761	58.729	5.8729	15.5631	6.68425	0.334213
27.6252	59.3	5.93	15.5802	6.68324	0.334162
27.776	59.994	5.9994	15.5973	6.6822	0.33411
27.923	60.719	6.0719	15.6143	6.68112	0.334056
28.0639	61.348	6.1348	15.6314	6.68	0.334
28.2082	62.019	6.2019	15.6485	6.67885	0.333943
28.3531	62.615	6.2615	15.6655	6.67766	0.333883
28.519	63.18	6.318	15.6826	6.67643	0.333822
28.6629	63.835	6.3835	15.6997	6.67517	0.333758
28.8102	64.402	6.4402	15.7167	6.67386	0.333693
28.961	65.034	6.5034	15.7338	6.67252	0.333626
29.11	65.616	6.5616	15.7509	6.67113	0.333557
29.257	65.74	6.574	15.7679	6.66971	0.333485
29.406	66.599	6.6599	15.785	6.66824	0.333412
29.555	67.446	6.7446	15.802	6.66673	0.333337
29.7112	69.821	6.9821	15.8191	6.66518	0.333259
29.8921	68.59	6.859	15.8362	6.66358	0.333179
30.042	69.084	6.9084	15.8532	6.66194	0.333097
30.1928	69.635	6.9635	15.8703	6.66026	0.333013
30.3406	70.227	7.0227	15.8874	6.65853	0.332926
30.4859	70.817	7.0817	15.9044	6.65675	0.332837
30.6331	71.278	7.1278	15.9215	6.65492	0.332746
30.779	71.978	7.1978	15.9386	6.65304	0.332652
30.927	72.538	7.2538	15.9556	6.65112	0.332556
31.074	71.249	7.1249	15.9727	6.64914	0.332457
31.2228	73.832	7.3832	15.9898	6.64711	0.332356
31.3707	74.508	7.4508	16.0068	6.64503	0.332252
31.5223	74.993	7.4993	16.0239	6.6429	0.332145
31.6696	75.731	7.5731	16.041	6.64071	0.332035
31.8206	76.389	7.6389	16.058	6.63846	0.331923
31.9869	77.064	7.7064	16.0751	6.63616	0.331808
32.1335	77.78	7.778	16.0922	6.63379	0.33169
32.2817	78.331	7.8331	16.1092	6.63137	0.331569
32.4299	79.119	7.9119	16.1263	6.62889	0.331444
32.5818	80.744	8.0744	16.1433	6.62634	0.331317
32.7456	80.428	8.0428	16.1604	6.62373	0.331186
32.8959	82.371	8.2371	16.1775	6.62105	0.331053
33.0457	83.212	8.3212	16.1945	6.61831	0.330915
33.1927	84.637	8.4637	16.2116	6.6155	0.330775
33.3386	85.004	8.5004	16.2287	6.61261	0.330631
33.4893	85.848	8.5848	16.2457	6.60966	0.330483
33.6376	86.54	8.654	16.2628	6.60663	0.330332
33.8076	87.501	8.7501	16.2799	6.60353	0.330176
33.9567	88.385	8.8385	16.2969	6.60034	0.330017
34.1056	89.69	8.969	16.314	6.59708	0.329854
34.2578	90.138	9.0138	16.3311	6.59374	0.329687
34.4058	91.068	9.1068	16.3481	6.59032	0.329516
34.5538	91.825	9.1825	16.3652	6.58681	0.32934
34.7017	92.644	9.2644	16.3823	6.58321	0.32916
34.8521	93.489	9.3489	16.3993	6.57952	0.328976
34.9996	94.257	9.4257	16.4164	6.57574	0.328787
35.1455	94.501	9.4501	16.4334	6.57186	0.328593
35.2935	95.821	9.5821	16.4505	6.56789	0.328395
35.4416	96.593	9.6593	16.4676	6.56382	0.328191
35.5927	97.272	9.7272	16.4846	6.55965	0.327982
35.7417	97.949	9.7949	16.5017	6.55537	0.327768
35.8885	98.574	9.8574	16.5188	6.55098	0.327549
36.0373	99.138	9.9138	16.5358	6.54648	0.327324
36.1854	99.575	9.9575	16.5529	6.54187	0.327093
36.3365	100.23	10.023	16.57	6.53714	0.326857
36.4835	100.84	10.084	16.587	6.53229	0.326614
36.6303	101.3	10.13	16.6041	6.52732	0.326366
36.7782	101.83	10.183	16.6212	6.52221	0.326111
36.9263	102.23	10.223	16.6382	6.51698	0.325849
37.0773	102.67	10.267	16.6553	6.51161	0.325581
37.2274	102.73	10.273	16.6724	6.50611	0.325305
37.3739	103.47	10.347	16.6894	6.50046	0.325023
37.5196	103.75	10.375	16.7065	6.49467	0.324733
37.6666	103.89	10.389	16.7235	6.48872	0.324436
37.8132	104.25	10.425	16.7406	6.48262	0.324131
37.9612	104.64	10.464	16.7577	6.47635	0.323818
38.1102	104.87	10.487	16.7747	6.46993	0.323496
38.262	104.77	10.477	16.7918	6.46333	0.323166
38.406	105.03	10.503	16.8089	6.45655	0.322828
38.558	105.15	10.515	16.8259	6.4496	0.32248
38.7032	105.3	10.53	16.843	6.44246	0.322123
38.8533	105.07	10.507	16.8601	6.43513	0.321756
38.9991	104.68	10.468	16.8771	6.4276	0.32138
39.1471	104.71	10.471	16.8942	6.41986	0.320993
39.2972	104.32	10.432	16.9113	6.41192	0.320596
39.4441	104.05	10.405	16.9283	6.40375	0.320188
39.592	103.68	10.368	16.9454	6.39537	0.319768
39.739	103.05	10.305	16.9625	6.38675	0.319338
39.89	102.56	10.256	16.9795	6.3779	0.318895
40.0361	101.99	10.199	16.9966	6.36879	0.31844
40.1852	101.28	10.128	17.0137	6.35944	0.317972
40.3353	100.47	10.047	17.0307	6.34982	0.317491
40.4844	99.33	9.933	17.0478	6.33993	0.316996
40.6329	98.989	9.8989	17.0648	6.32976	0.316488
40.7811	98.23	9.823	17.0819	6.3193	0.315965
40.9291	97.194	9.7194	17.099	6.30855	0.315427
41.0808	96.218	9.6218	17.116	6.29748	0.314874
41.2298	95.198	9.5198	17.1331	6.2861	0.314305
41.379	93.925	9.3925	17.1502	6.27439	0.31372
41.526	92.897	9.2897	17.1672	6.26234	0.313117
41.6728	91.775	9.1775	17.1843	6.24994	0.312497
41.8218	90.593	9.0593	17.2014	6.23718	0.311859
41.9682	89.382	8.9382	17.2184	6.22404	0.311202
42.1238	88.215	8.8215	17.2355	6.21051	0.310526
42.2669	87.015	8.7015	17.2526	6.19659	0.309829
42.4521	85.829	8.5829	17.2696	6.18225	0.309113
42.6018	84.506	8.4506	17.2867	6.16749	0.308374
42.7667	83.385	8.3385	17.3038	6.15228	0.307614
42.9168	82.206	8.2206	17.3208	6.13662	0.306831
43.0638	80.97	8.097	17.3379	6.12049	0.306024
43.215	79.669	7.9669	17.3549	6.10387	0.305193
43.3608	78.361	7.8361	17.372	6.08674	0.304337
43.505	75.961	7.5961	17.3891	6.0691	0.303455
43.6717	74.784	7.4784	17.4061	6.05092	0.302546
43.8187	73.565	7.3565	17.4232	6.03219	0.30161
43.9676	72.323	7.2323	17.4403	6.01289	0.300644
44.1176	71.136	7.1136	17.4573	5.99299	0.29965
44.265	69.915	6.9915	17.4744	5.97249	0.298624
44.4148	68.731	6.8731	17.4915	5.95135	0.297568
44.5617	67.554	6.7554	17.5085	5.92957	0.296478
44.7129	66.382	6.6382	17.5256	5.90711	0.295356
44.8593	65.271	6.5271	17.5427	5.88396	0.294198
45.0053	64.141	6.4141	17.5597	5.86011	0.293005
45.171	63.047	6.3047	17.5768	5.83551	0.291776
45.3208	61.959	6.1959	17.5939	5.81017	0.290508
45.4656	60.919	6.0919	17.6109	5.78404	0.289202
45.6146	59.868	5.9868	17.628	5.75711	0.287855
45.7624	58.832	5.8832	17.6451	5.72935	0.286468
45.9073	57.792	5.7792	17.6621	5.70075	0.285038
46.0553	56.762	5.6762	17.6792	5.67128	0.283564
46.2055	55.736	5.5736	17.6962	5.64091	0.282046
46.3555	54.71	5.471	17.7133	5.60963	0.280482
46.5044	53.697	5.3697	17.7304	5.5774	0.27887
46.6544	52.712	5.2712	17.7474	5.54422	0.277211
46.8036	51.749	5.1749	17.7645	5.51004	0.275502
46.9494	50.782	5.0782	17.7816	5.47486	0.273743
47.0973	49.868	4.9868	17.7986	5.43864	0.271932
47.2454	48.941	4.8941	17.8157	5.40137	0.270069
47.3994	48.029	4.8029	17.8328	5.36304	0.268152
47.5832	47.181	4.7181	17.8498	5.32361	0.26618
47.7338	46.329	4.6329	17.8669	5.28307	0.264153
47.8833	45.481	4.5481	17.884	5.24141	0.26207
48.0313	44.63	4.463	17.901	5.1986	0.25993
48.1761	43.828	4.3828	17.9181	5.15465	0.257732
48.3431	43.033	4.3033	17.9352	5.10952	0.255476
48.4912	42.247	4.2247	17.9522	5.06323	0.253161
48.6391	41.471	4.1471	17.9693	5.01575	0.250787
48.7882	40.695	4.0695	17.9863	4.96708	0.248354
48.9373	39.934	3.9934	18.0034	4.91723	0.245862
49.0859	39.185	3.9185	18.0205	4.8662	0.24331
49.233	38.45	3.845	18.0375	4.81398	0.240699
49.381	37.716	3.7716	18.0546	4.76059	0.23803
49.5289	37.006	3.7006	18.0717	4.70604	0.235302
49.6761	36.281	3.6281	18.0887	4.65035	0.232517
49.8242	35.603	3.5603	18.1058	4.59353	0.229676
49.9742	34.934	3.4934	18.1229	4.53561	0.22678
50.1211	34.26	3.426	18.1399	4.47662	0.223831
50.2709	33.597	3.3597	18.157	4.41659	0.220829
50.42	32.348	3.2348	18.1741	4.35555	0.217778
50.5889	31.742	3.1742	18.1911	4.29355	0.214678
50.7351	31.109	3.1109	18.2082	4.23064	0.211532
50.8849	30.521	3.0521	18.2253	4.16686	0.208343
51.031	29.912	2.9912	18.2423	4.10228	0.205114
51.18	29.34	2.934	18.2594	4.03694	0.201847
51.3319	28.753	2.8753	18.2765	3.97091	0.198545
51.4799	28.202	2.8202	18.2935	3.90425	0.195213
51.6419	27.671	2.7671	18.3106	3.83705	0.191852
51.787	27.14	2.714	18.3276	3.76936	0.188468
51.9368	26.608	2.6608	18.3447	3.70127	0.185063
52.084	26.068	2.6068	18.3618	3.63285	0.181643
52.2324	25.547	2.5547	18.3788	3.56418	0.178209
52.3812	25.038	2.5038	18.3959	3.49535	0.174768
52.5279	24.529	2.4529	18.413	3.42644	0.171322
52.6768	24.035	2.4035	18.43	3.35752	0.167876
52.8319	23.547	2.3547	18.4471	3.28868	0.164434
53.0147	23.089	2.3089	18.4642	3.22001	0.161001
53.1637	22.636	2.2636	18.4812	3.15159	0.157579
53.3128	22.168	2.2168	18.4983	3.08349	0.154174
53.4607	21.704	2.1704	18.5154	3.01579	0.150789
53.6096	21.255	2.1255	18.5324	2.94857	0.147428
53.7526	20.81	2.081	18.5495	2.8819	0.144095
53.9188	20.361	2.0361	18.5666	2.81586	0.140793
54.0662	19.933	1.9933	18.5836	2.7505	0.137525
54.2163	19.483	1.9483	18.6007	2.68589	0.134294
54.3643	19.027	1.9027	18.6177	2.62209	0.131104
54.5125	18.132	1.8132	18.6348	2.55915	0.127958
54.6814	17.697	1.7697	18.6519	2.49713	0.124857
54.8294	17.237	1.7237	18.6689	2.43607	0.121803
54.9792	16.789	1.6789	18.686	2.376	0.1188
55.1264	16.34	1.634	18.7031	2.31698	0.115849
55.275	15.899	1.5899	18.7201	2.25903	0.112951
55.4206	15.458	1.5458	18.7372	2.20217	0.110109
55.5715	15.03	1.503	18.7543	2.14644	0.107322
55.7173	14.617	1.4617	18.7713	2.09185	0.104592
55.8635	14.209	1.4209	18.7884	2.03842	0.101921
56.0263	13.805	1.3805	18.8055	1.98616	0.0993079
56.1784	13.403	1.3403	18.8225	1.93507	0.0967537
56.3244	12.992	1.2992	18.8396	1.88518	0.0942588
56.4695	12.595	1.2595	18.8567	1.83646	0.0918231
56.6172	12.208	1.2208	18.8737	1.78893	0.0894465
56.7684	11.82	1.182	18.8908	1.74258	0.087129
56.9155	11.452	1.1452	18.9078	1.6974	0.08487
57.0653	11.087	1.1087	18.9249	1.65338	0.0826692
57.2113	10.728	1.0728	18.942	1.61052	0.080526
57.3662	10.381	1.0381	18.959	1.5688	0.0784398
57.5519	10.053	1.0053	18.9761	1.52819	0.0764096
57.7022	9.732	0.9732	18.9932	1.4887	0.0744349
57.8682	9.421	0.9421	19.0102	1.45029	0.0725145
58.0144	9.114	0.9114	19.0273	1.41295	0.0706477
58.1632	8.811	0.8811	19.0444	1.37667	0.0688332
58.3111	8.52	0.852	19.0614	1.34141	0.0670703
58.4601	8.233	0.8233	19.0785	1.30715	0.0653576
58.608	7.958	0.7958	19.0956	1.27388	0.0636942
58.7563	7.69	0.769	19.1126	1.24158	0.0620789
58.9061	7.434	0.7434	19.1297	1.21021	0.0605105
59.0551	7.186	0.7186	19.1468	1.17976	0.0589879
59.2031	6.946	0.6946	19.1638	1.1502	0.0575098
59.3541	6.719	0.6719	19.1809	1.12151	0.0560753
59.5022	6.377	0.6377	19.198	1.09366	0.054683
59.6712	6.186	0.6186	19.215	1.06664	0.0533318
59.8182	5.946	0.5946	19.2321	1.04041	0.0520206
59.969	5.718	0.5718	19.2491	1.01496	0.0507482
60.114	5.473	0.5473	19.2662	0.99027	0.0495135
60.2591	5.283	0.5283	19.2833	0.966308	0.0483154
60.4291	5.092	0.5092	19.3003	0.943056	0.0471528
60.578	4.971	0.4971	19.3174	0.920493	0.0460247
60.726	4.825	0.4825	19.3345	0.898598	0.0449299
60.874	4.709	0.4709	19.3515	0.877351	0.0438675
61.021	4.634	0.4634	19.3686	0.85673	0.0428365
61.171	4.55	0.455	19.3857	0.836717	0.0418359
61.3168	4.486	0.4486	19.4027	0.817293	0.0408646
61.4618	4.437	0.4437	19.4198	0.798438	0.0399219
61.6108	4.396	0.4396	19.4369	0.780136	0.0390068
61.7618	4.36	0.436	19.4539	0.762367	0.0381184
61.9071	4.335	0.4335	19.471	0.745116	0.0372558
62.056	4.312	0.4312	19.4881	0.728364	0.0364182
62.2028	4.29	0.429	19.5051	0.712098	0.0356049
62.3519	4.272	0.4272	19.5222	0.696299	0.034815
62.4979	4.255	0.4255	19.5392	0.680954	0.0340477
62.6459	4.245	0.4245	19.5563	0.666048	0.0333024
62.7928	4.235	0.4235	19.5734	0.651566	0.0325783
62.9387	4.226	0.4226	19.5904	0.637495	0.0318748
63.0866	4.219	0.4219	19.6075	0.623821	0.0311911
63.2316	4.212	0.4212	19.6246	0.610532	0.0305266
63.3757	4.207	0.4207	19.6416	0.597614	0.0298807
63.5216	4.204	0.4204	19.6587	0.585057	0.0292528
63.6677	4.201	0.4201	19.6758	0.572847	0.0286423
63.8168	4.2	0.42	19.6928	0.560974	0.0280487
63.9638	4.199	0.4199	19.7099	0.549427	0.0274714
64.1092	4.196	0.4196	19.727	0.538196	0.0269098
64.2551	4.196	0.4196	19.744	0.52727	0.0263635
64.401	4.194	0.4194	19.7611	0.516639	0.0258319
64.5481	4.193	0.4193	19.7782	0.506294	0.0253147
64.6943	4.193	0.4193	19.7952	0.496226	0.0248113
64.8393	4.194	0.4194	19.8123	0.486426	0.0243213
64.9873	4.189	0.4189	19.8294	0.476886	0.0238443
65.1342	4.19	0.419	19.8464	0.467596	0.0233798
65.2844	4.19	0.419	19.8635	0.45855	0.0229275
65.4326	4.19	0.419	19.8805	0.44974	0.022487
65.5786	4.19	0.419	19.8976	0.441157	0.0220579
65.7276	4.19	0.419	19.9147	0.432796	0.0216398
65.8745	4.19	0.419	19.9317	0.424649	0.0212324
66.0227	4.19	0.419	19.9488	0.416709	0.0208355
66.1704	4.197	0.4197	19.9659	0.408971	0.0204485
66.3174	4.208	0.4208	19.9829	0.401427	0.0200714
66.4676	4.191	0.4191	20	0.394072	0.0197036
66.6134	4.19	0.419	20.0171	0.386901	0.019345
66.7613	4.19	0.419	20.0341	0.379907	0.0189953
66.9071	4.19	0.419	20.0512	0.373085	0.0186542
67.0523	4.19	0.419	20.0683	0.366429	0.0183215
67.1992	4.19	0.419	20.0853	0.359936	0.0179968
67.3483	4.19	0.419	20.1024	0.3536	0.01768
67.4963	4.189	0.4189	20.1195	0.347416	0.0173708
67.6463	4.188	0.4188	20.1365	0.341381	0.017069
67.7925	4.188	0.4188	20.1536	0.335488	0.0167744
67.9384	4.188	0.4188	20.1706	0.329735	0.0164868
68.0874	4.188	0.4188	20.1877	0.324117	0.0162059
68.2342	4.188	0.4188	20.2048	0.318631	0.0159315
68.3821	4.188	0.4188	20.2218	0.313271	0.0156636
68.5301	4.187	0.4187	20.2389	0.308036	0.0154018
68.6773	4.188	0.4188	20.256	0.302921	0.015146
68.8281	4.188	0.4188	20.273	0.297922	0.0148961
68.9752	4.187	0.4187	20.2901	0.293037	0.0146519
69.1219	4.187	0.4187	20.3072	0.288262	0.0144131
69.2661	4.186	0.4186	20.3242	0.283595	0.0141797
69.4188	4.183	0.4183	20.3413	0.279031	0.0139516
69.563	4.172	0.4172	20.3584	0.274569	0.0137285
69.7141	4.166	0.4166	20.3754	0.270205	0.0135103
69.858	4.175	0.4175	20.3925	0.265937	0.0132969
70.0052	4.191	0.4191	20.4096	0.261762	0.0130881
70.153	4.196	0.4196	20.4266	0.257677	0.0128839
70.297	4.195	0.4195	20.4437	0.253681	0.012684
70.4422	4.193	0.4193	20.4608	0.24977	0.0124885
70.59	4.191	0.4191	20.4778	0.245943	0.0122971
70.7381	4.19	0.419	20.4949	0.242196	0.0121098
70.8851	4.19	0.419	20.5119	0.238529	0.0119264
71.032	4.189	0.4189	20.529	0.234938	0.0117469
71.18	4.188	0.4188	20.5461	0.231423	0.0115711
71.329	4.188	0.4188	20.5631	0.22798	0.011399
71.479	4.188	0.4188	20.5802	0.224608	0.0112304
71.6239	4.188	0.4188	20.5973	0.221305	0.0110653
71.7718	4.188	0.4188	20.6143	0.21807	0.0109035
71.9167	4.188	0.4188	20.6314	0.2149	0.010745
72.0637	4.187	0.4187	20.6485	0.211794	0.0105897
72.2199	4.186	0.4186	20.6655	0.20875	0.0104375
72.3629	4.184	0.4184	20.6826	0.205767	0.0102884
72.5449	4.183	0.4183	20.6997	0.202844	0.0101422
72.6907	4.173	0.4173	20.7167	0.199978	0.00999888
72.8375	4.164	0.4164	20.7338	0.197168	0.00985838
72.9848	4.164	0.4164	20.7509	0.194413	0.00972063
73.1288	4.168	0.4168	20.7679	0.191711	0.00958555
73.2757	4.169	0.4169	20.785	0.189062	0.00945308
73.4236	4.17	0.417	20.802	0.186463	0.00932316
73.5729	4.172	0.4172	20.8191	0.183914	0.00919572
73.7216	4.173	0.4173	20.8362	0.181414	0.0090707
73.8676	4.175	0.4175	20.8532	0.178961	0.00894804
74.0115	4.177	0.4177	20.8703	0.176554	0.00882769
74.1594	4.18	0.418	20.8874	0.174192	0.00870959
74.3066	4.183	0.4183	20.9044	0.171874	0.00859368
74.4548	4.185	0.4185	20.9215	0.169599	0.00847993
74.6023	4.187	0.4187	20.9386	0.167365	0.00836826
74.7505	4.187	0.4187	20.9556	0.165173	0.00825865
74.8984	4.186	0.4186	20.9727	0.163021	0.00815103
75.0424	4.187	0.4187	20.9898	0.160907	0.00804537
75.1897	4.187	0.4187	21.0068	0.158832	0.00794161
75.3365	4.186	0.4186	21.0239	0.156794	0.00783971
75.4796	4.185	0.4185	21.041	0.154793	0.00773963
75.6306	4.185	0.4185	21.058	0.152827	0.00764134
75.7806	4.185	0.4185	21.0751	0.150896	0.00754478
75.9215	4.186	0.4186	21.0922	0.148998	0.00744992
76.0664	4.186	0.4186	21.1092	0.147134	0.00735672
76.2075	4.187	0.4187	21.1263	0.145303	0.00726515
76.3516	4.185	0.4185	21.1433	0.143503	0.00717516
76.4944	4.187	0.4187	21.1604	0.141734	0.00708672
76.6371	4.187	0.4187	21.1775	0.139996	0.00699981
76.779	4.186	0.4186	21.1945	0.138288	0.00691438
76.9221	4.186	0.4186	21.2116	0.136608	0.0068304
77.0888	4.187	0.4187	21.2287	0.134957	0.00674784
77.235	4.187	0.4187	21.2457	0.133333	0.00666668
77.38	4.187	0.4187	21.2628	0.131737	0.00658687
77.5271	4.188	0.4188	21.2799	0.130168	0.00650839
77.6732	4.188	0.4188	21.2969	0.128624	0.00643122
77.8203	4.188	0.4188	21.314	0.127107	0.00635533
77.9663	4.187	0.4187	21.3311	0.125614	0.00628068
78.1143	4.188	0.4188	21.3481	0.124145	0.00620726
78.2612	4.187	0.4187	21.3652	0.122701	0.00613503
78.406	4.187	0.4187	21.3823	0.12128	0.00606398
78.5549	4.187	0.4187	21.3993	0.119881	0.00599407
78.7018	4.188	0.4188	21.4164	0.118506	0.00592529
78.8484	4.187	0.4187	21.4334	0.117152	0.00585762
78.9959	4.187	0.4187	21.4505	0.115821	0.00579102
79.1446	4.188	0.4188	21.4676	0.11451	0.00572549
79.2925	4.188	0.4188	21.4846	0.11322	0.00566099
79.4385	4.188	0.4188	21.5017	0.11195	0.00559752
79.585	4.188	0.4188	21.5188	0.110701	0.00553506
79.7304	4.188	0.4188	21.5358	0.109472	0.00547358
79.8792	4.188	0.4188	21.5529	0.108262	0.00541309
80.0239	4.188	0.4188	21.57	0.107072	0.00535358
80.171	4.187	0.4187	21.587	0.105901	0.00529504
80.3177	4.187	0.4187	21.6041	0.104749	0.00523746
80.465	4.187	0.4187	21.6212	0.103617	0.00518085
80.61	4.188	0.4188	21.6382	0.102504	0.0051252
80.7598	4.187	0.4187	21.6553	0.101411	0.00507053
80.906	4.188	0.4188	21.6724	0.100337	0.00501684
81.0548	4.187	0.4187	21.6894	0.0992842	0.00496421
81.2009	4.188	0.4188	21.7065	0.0982552	0.00491276
81.3478	4.187	0.4187	21.7235	0.0972533	0.00486267
81.5139	4.187	0.4187	21.7406	0.0962842	0.00481421
81.6618	4.187	0.4187	21.7577	0.095356	0.0047678
81.809	4.187	0.4187	21.7747	0.0944782	0.00472391
81.9568	4.187	0.4187	21.7918	0.0936624	0.00468312
82.1029	4.187	0.4187	21.8089	0.0929219	0.0046461
82.2497	4.187	0.4187	21.8259	0.0922795	0.00461398
82.3958	4.187	0.4187	21.843	0.0917853	0.00458927
82.5439	4.187	0.4187	21.8601	0.091531	0.00457655
82.6918	4.186	0.4186	21.8771	0.0916608	0.00458304
82.8407	4.187	0.4187	21.8942	0.0923742	0.00461871
82.9887	4.187	0.4187	21.9113	0.0939111	0.00469556
83.1359	4.187	0.4187	21.9283	0.0965471	0.00482735
83.2818	4.187	0.4187	21.9454	0.100563	0.00502817
83.4287	4.187	0.4187	21.9625	0.106165	0.00530826
83.5757	4.186	0.4186	21.9795	0.113441	0.00567206
83.7238	4.187	0.4187	21.9966	0.122431	0.00612157
83.8723	4.186	0.4186	22.0137	0.133142	0.00665711
84.0222	4.187	0.4187	22.0307	0.145471	0.00727354
84.1687	4.186	0.4186	22.0478	0.159142	0.00795711
84.3135	4.185	0.4185	22.0648	0.173719	0.00868597
84.4617	4.185	0.4185	22.0819	0.188702	0.00943508
84.6107	4.185	0.4185	22.099	0.203603	0.0101801
84.7585	4.186	0.4186	22.116	0.217946	0.0108973
84.9067	4.187	0.4187	22.1331	0.231409	0.0115705
85.0547	4.187	0.4187	22.1502	0.243828	0.0121914
85.2014	4.187	0.4187	22.1672	0.255122	0.0127561
85.3472	4.187	0.4187	22.1843	0.265322	0.0132661
85.4936	4.187	0.4187	22.2014	0.274494	0.0137247
85.6417	4.187	0.4187	22.2184	0.282699	0.0141349
85.7895	4.186	0.4186	22.2355	0.29	0.0145
85.9364	4.187	0.4187	22.2526	0.296411	0.0148206
86.0834	4.187	0.4187	22.2696	0.301924	0.0150962
86.2315	4.186	0.4186	22.2867	0.306643	0.0153321
86.3784	4.187	0.4187	22.3038	0.310779	0.015539
86.5266	4.186	0.4186	22.3208	0.314504	0.0157252
86.6735	4.187	0.4187	22.3379	0.317903	0.0158951
86.8203	4.187	0.4187	22.3549	0.321018	0.0160509
86.9695	4.187	0.4187	22.372	0.323869	0.0161935
87.1174	4.187	0.4187	22.3891	0.326451	0.0163225
87.2633	4.187	0.4187	22.4061	0.328708	0.0164354
87.4104	4.187	0.4187	22.4232	0.330561	0.0165281
87.5604	4.187	0.4187	22.4403	0.332019	0.0166009
87.7073	4.186	0.4186	22.4573	0.333137	0.0166569
87.8562	4.187	0.4187	22.4744	0.334012	0.0167006
88.0072	4.187	0.4187	22.4915	0.334728	0.0167364
88.1542	4.187	0.4187	22.5085	0.335275	0.0167638
88.3173	4.186	0.4186	22.5256	0.335628	0.0167814
88.4681	4.187	0.4187	22.5427	0.335783	0.0167891
88.6132	4.187	0.4187	22.5597	0.335761	0.0167881
88.7622	4.187	0.4187	22.5768	0.3356	0.01678
88.9062	4.187	0.4187	22.5939	0.335346	0.0167673
89.0546	4.187	0.4187	22.6109	0.33504	0.016752
89.2001	4.187	0.4187	22.628	0.334708	0.0167354
89.3452	4.187	0.4187	22.6451	0.334355	0.0167178
89.4931	4.187	0.4187	22.6621	0.333977	0.0166989
89.6421	4.187	0.4187	22.6792	0.333578	0.0166789
89.7928	4.187	0.4187	22.6962	0.333172	0.0166586
89.9406	4.187	0.4187	22.7133	0.332787	0.0166394
90.0841	4.187	0.4187	22.7304	0.332457	0.0166229
90.2321	4.187	0.4187	22.7474	0.332211	0.0166105
90.3801	4.187	0.4187	22.7645	0.332051	0.0166026
90.5301	4.187	0.4187	22.7816	0.331948	0.0165974
90.6771	4.186	0.4186	22.7986	0.331859	0.0165929
90.8249	4.187	0.4187	22.8157	0.33177	0.0165885
90.9699	4.187	0.4187	22.8328	0.331684	0.0165842
91.117	4.187	0.4187	22.8498	0.331598	0.0165799
91.2651	4.187	0.4187	22.8669	0.331515	0.0165757
91.4129	4.187	0.4187	22.884	0.331432	0.0165716
91.5579	4.187	0.4187	22.901	0.331351	0.0165675
91.703	4.187	0.4187	22.9181	0.33127	0.0165635
91.849	4.187	0.4187	22.9352	0.331192	0.0165596
91.997	4.187	0.4187	22.9522	0.331114	0.0165557
92.1419	4.187	0.4187	22.9693	0.331037	0.0165519
92.2878	4.187	0.4187	22.9863	0.330962	0.0165481
92.4343	4.186	0.4186	23.0034	0.330888	0.0165444
92.579	4.186	0.4186	23.0205	0.330815	0.0165407
92.7259	4.187	0.4187	23.0375	0.330743	0.0165371
92.8719	4.186	0.4186	23.0546	0.330672	0.0165336
93.0169	4.186	0.4186	23.0717	0.330602	0.0165301
93.1637	4.186	0.4186	23.0887	0.330533	0.0165266
93.3077	4.186	0.4186	23.1058	0.330465	0.0165232
93.4536	4.186	0.4186	23.1229	0.330398	0.0165199
93.6001	4.186	0.4186	23.1399	0.330332	0.0165166
93.7451	4.186	0.4186	23.157	0.330266	0.0165133
93.8902	4.186	0.4186	23.1741	0.330202	0.0165101
94.0361	4.185	0.4185	23.1911	0.330139	0.0165069
94.183	4.186	0.4186	23.2082	0.330076	0.0165038
94.3311	4.186	0.4186	23.2253	0.330015	0.0165007
94.4759	4.186	0.4186	23.2423	0.329954	0.0164977
94.6243	4.186	0.4186	23.2594	0.329894	0.0164947
94.7735	4.186	0.4186	23.2765	0.329835	0.0164917
94.9195	4.186	0.4186	23.2935	0.329776	0.0164888
95.0666	4.186	0.4186	23.3106	0.329718	0.0164859
95.2122	4.186	0.4186	23.3276	0.329661	0.0164831
95.3595	4.185	0.4185	23.3447	0.329605	0.0164803
95.5095	4.186	0.4186	23.3618	0.32955	0.0164775
95.6544	4.186	0.4186	23.3788	0.329495	0.0164747
95.802	4.186	0.4186	23.3959	0.329441	0.016472
95.9465	4.186	0.4186	23.413	0.329387	0.0164694
96.0949	4.186	0.4186	23.43	0.329335	0.0164667
96.2385	4.186	0.4186	23.4471	0.329282	0.0164641
96.3859	4.186	0.4186	23.4642	0.329231	0.0164615
96.5321	4.186	0.4186	23.4812	0.32918	0.016459
96.6795	4.186	0.4186	23.4983	0.32913	0.0164565
96.8264	4.186	0.4186	23.5154	0.32908	0.016454
96.9733	4.186	0.4186	23.5324	0.329031	0.0164515
97.1198	4.186	0.4186	23.5495	0.328982	0.0164491
97.2665	4.186	0.4186	23.5666	0.328934	0.0164467
97.4122	4.185	0.4185	23.5836	0.328887	0.0164443
97.5589	4.186	0.4186	23.6007	0.32884	0.016442
97.7034	4.186	0.4186	23.6177	0.328794	0.0164397
97.8492	4.186	0.4186	23.6348	0.328748	0.0164374
97.999	4.186	0.4186	23.6519	0.328702	0.0164351
98.1443	4.186	0.4186	23.6689	0.328658	0.0164329
98.2877	4.186	0.4186	23.686	0.328613	0.0164307
98.4344	4.186	0.4186	23.7031	0.328569	0.0164285
98.5832	4.187	0.4187	23.7201	0.328526	0.0164263
98.7303	4.187	0.4187	23.7372	0.328483	0.0164241
98.8761	4.187	0.4187	23.7543	0.32844	0.016422
99.0243	4.187	0.4187	23.7713	0.328398	0.0164199
99.1692	4.187	0.4187	23.7884	0.328357	0.0164178
99.3194	4.187	0.4187	23.8055	0.328315	0.0164158
99.4669	4.188	0.4188	23.8225	0.328275	0.0164137
99.6126	4.189	0.4189	23.8396	0.328234	0.0164117
99.7597	4.19	0.419	23.8567	0.328194	0.0164097
99.9072	4.19	0.419	23.8737	0.328154	0.0164077
100.055	4.19	0.419	23.8908	0.328115	0.0164058
100.202	4.19	0.419	23.9078	0.328076	0.0164038
100.349	4.189	0.4189	23.9249	0.328038	0.0164019
100.498	4.189	0.4189	23.942	0.328	0.0164
100.641	4.19	0.419	23.959	0.327962	0.0163981
100.788	4.189	0.4189	23.9761	0.327924	0.0163962
100.934	4.188	0.4188	23.9932	0.327887	0.0163944
101.082	4.188	0.4188	24.0102	0.327851	0.0163925
101.227	4.189	0.4189	24.0273	0.327814	0.0163907
101.375	4.19	0.419	24.0444	0.327778	0.0163889
101.521	4.19	0.419	24.0614	0.327742	0.0163871
101.668	4.19	0.419	24.0785	0.327707	0.0163853
101.813	4.189	0.4189	24.0956	0.327672	0.0163836
101.96	4.188	0.4188	24.1126	0.327637	0.0163818
102.105	4.186	0.4186	24.1297	0.327602	0.0163801
102.252	4.185	0.4185	24.1468	0.327568	0.0163784
102.399	4.185	0.4185	24.1638	0.327534	0.0163767
102.546	4.184	0.4184	24.1809	0.3275	0.016375
102.696	4.183	0.4183	24.198	0.327467	0.0163733
102.843	4.183	0.4183	24.215	0.327434	0.0163717
102.988	4.182	0.4182	24.2321	0.327401	0.01637
103.137	4.183	0.4183	24.2491	0.327368	0.0163684
103.28	4.182	0.4182	24.2662	0.327336	0.0163668
103.427	4.182	0.4182	24.2833	0.327303	0.0163652
103.574	4.182	0.4182	24.3003	0.327272	0.0163636
103.723	4.183	0.4183	24.3174	0.32724	0.016362
103.869	4.182	0.4182	24.3345	0.327208	0.0163604
104.016	4.183	0.4183	24.3515	0.327177	0.0163589
104.161	4.183	0.4183	24.3686	0.327146	0.0163573
104.312	4.183	0.4183	24.3857	0.327116	0.0163558
104.455	4.183	0.4183	24.4027	0.327085	0.0163543
104.603	4.183	0.4183	24.4198	0.327055	0.0163527
104.75	4.183	0.4183	24.4369	0.327025	0.0163512
104.898	4.184	0.4184	24.4539	0.326995	0.0163497
105.046	4.183	0.4183	24.471	0.326965	0.0163483
105.192	4.183	0.4183	24.4881	0.326936	0.0163468
105.343	4.184	0.4184	24.5051	0.326906	0.0163453
105.489	4.183	0.4183	24.5222	0.326877	0.0163439
105.634	4.184	0.4184	24.5392	0.326848	0.0163424
105.781	4.184	0.4184	24.5563	0.32682	0.016341
105.925	4.184	0.4184	24.5734	0.326791	0.0163396
106.074	4.184	0.4184	24.5904	0.326763	0.0163381
106.219	4.184	0.4184	24.6075	0.326735	0.0163367
106.364	4.184	0.4184	24.6246	0.326707	0.0163353
106.512	4.184	0.4184	24.6416	0.326679	0.0163339
106.658	4.184	0.4184	24.6587	0.326651	0.0163326
106.805	4.184	0.4184	24.6758	0.326624	0.0163312
106.95	4.185	0.4185	24.6928	0.326597	0.0163298
107.093	4.185	0.4185	24.7099	0.326569	0.0163285
107.242	4.184	0.4184	24.727	0.326542	0.0163271
107.389	4.185	0.4185	24.744	0.326516	0.0163258
107.536	4.185	0.4185	24.7611	0.326489	0.0163244
107.686	4.185	0.4185	24.7782	0.326462	0.0163231
107.83	4.185	0.4185	24.7952	0.326436	0.0163218
107.977	4.185	0.4185	24.8123	0.32641	0.0163205
108.126	4.185	0.4185	24.8294	0.326384	0.0163192
108.271	4.185	0.4185	24.8464	0.326358	0.0163179
108.419	4.185	0.4185	24.8635	0.326332	0.0163166
108.563	4.185	0.4185	24.8805	0.326306	0.0163153
108.712	4.186	0.4186	24.8976	0.326281	0.016314
108.858	4.185	0.4185	24.9147	0.326255	0.0163128
109.005	4.185	0.4185	24.9317	0.32623	0.0163115
109.152	4.185	0.4185	24.9488	0.326205	0.0163102
109.298	4.185	0.4185	24.9659	0.32618	0.016309
109.442	4.185	0.4185	24.9829	0.326155	0.0163077
109.591	4.186	0.4186	25	0.32613	0.0163065
109.736	4.185	0.4185	25.0171	0.326106	0.0163053
109.885	4.186	0.4186	25.0341	0.326081	0.0163041
110.031	4.186	0.4186	25.0512	0.326057	0.0163028
110.177	4.185	0.4185	25.0683	0.326032	0.0163016
110.325	4.186	0.4186	25.0853	0.326008	0.0163004
110.476	4.185	0.4185	25.1024	0.325984	0.0162992
110.623	4.186	0.4186	25.1195	0.32596	0.016298
110.771	4.186	0.4186	25.1365	0.325936	0.0162968
110.917	4.186	0.4186	25.1536	0.325912	0.0162956
111.066	4.186	0.4186	25.1706	0.325889	0.0162944
111.216	4.186	0.4186	25.1877	0.325865	0.0162933
111.359	4.186	0.4186	25.2048	0.325842	0.0162921
111.504	4.186	0.4186	25.2218	0.325818	0.0162909
111.65	4.186	0.4186	25.2389	0.325795	0.0162898
111.798	4.186	0.4186	25.256	0.325772	0.0162886
111.945	4.186	0.4186	25.273	0.325749	0.0162874
112.09	4.186	0.4186	25.2901	0.325726	0.0162863
112.236	4.185	0.4185	25.3072	0.325703	0.0162851
112.383	4.185	0.4185	25.3242	0.32568	0.016284
112.53	4.186	0.4186	25.3413	0.325657	0.0162829
112.677	4.184	0.4184	25.3584	0.325635	0.0162817
112.826	4.185	0.4185	25.3754	0.325612	0.0162806
112.974	4.185	0.4185	25.3925	0.32559	0.0162795
113.122	4.186	0.4186	25.4096	0.325567	0.0162784
113.267	4.185	0.4185	25.4266	0.325545	0.0162773
113.423	4.185	0.4185	25.4437	0.325523	0.0162761
113.566	4.185	0.4185	25.4608	0.325501	0.016275
113.75	4.185	0.4185	25.4778	0.325479	0.0162739
113.896	4.185	0.4185	25.4949	0.325457	0.0162728
114.045	4.185	0.4185	25.5119	0.325435	0.0162717
114.192	4.185	0.4185	25.529	0.325413	0.0162707
114.341	4.185	0.4185	25.5461	0.325391	0.0162696
114.485	4.186	0.4186	25.5631	0.32537	0.0162685
114.634	4.185	0.4185	25.5802	0.325348	0.0162674
114.779	4.185	0.4185	25.5973	0.325326	0.0162663
114.928	4.185	0.4185	25.6143	0.325305	0.0162652
115.074	4.185	0.4185	25.6314	0.325284	0.0162642
115.22	4.185	0.4185	25.6485	0.325262	0.0162631
115.367	4.186	0.4186	25.6655	0.325241	0.016262
115.513	4.186	0.4186	25.6826	0.32522	0.016261
115.66	4.185	0.4185	25.6997	0.325199	0.0162599
115.805	4.185	0.4185	25.7167	0.325178	0.0162589
115.953	4.185	0.4185	25.7338	0.325156	0.0162578
116.097	4.185	0.4185	25.7509	0.325136	0.0162568
116.244	4.185	0.4185	25.7679	0.325115	0.0162557
116.391	4.186	0.4186	25.785	0.325094	0.0162547
116.536	4.185	0.4185	25.802	0.325073	0.0162537
116.684	4.176	0.4176	25.8191	0.325052	0.0162526
116.828	4.186	0.4186	25.8362	0.325032	0.0162516
116.975	4.186	0.4186	25.8532	0.325011	0.0162506
117.121	4.185	0.4185	25.8703	0.32499	0.0162495
117.267	4.185	0.4185	25.8874	0.32497	0.0162485
117.412	4.186	0.4186	25.9044	0.32495	0.0162475
117.561	4.191	0.4191	25.9215	0.324929	0.0162465
117.707	4.185	0.4185	25.9386	0.324909	0.0162454
117.855	4.186	0.4186	25.9556	0.324889	0.0162444
118	4.185	0.4185	25.9727	0.324868	0.0162434
118.15	4.185	0.4185	25.9898	0.324848	0.0162424
118.296	4.185	0.4185	26.0068	0.324828	0.0162414
118.442	4.185	0.4185	26.0239	0.324808	0.0162404
118.588	4.186	0.4186	26.041	0.324788	0.0162394
118.738	4.186	0.4186	26.058	0.324768	0.0162384
118.884	4.185	0.4185	26.0751	0.324748	0.0162374
119.032	4.185	0.4185	26.0922	0.324728	0.0162364
119.177	4.185	0.4185	26.1092	0.324708	0.0162354
119.327	4.184	0.4184	26.1263	0.324688	0.0162344
119.475	4.192	0.4192	26.1433	0.324669	0.0162334
119.62	4.185	0.4185	26.1604	0.324649	0.0162324
119.766	4.185	0.4185	26.1775	0.324629	0.0162315
119.913	4.185	0.4185	26.1945	0.324609	0.0162305
120.062	4.184	0.4184	26.2116	0.32459	0.0162295
120.208	4.185	0.4185	26.2287	0.32457	0.0162285
120.354	4.185	0.4185	26.2457	0.324551	0.0162275
120.501	4.184	0.4184	26.2628	0.324531	0.0162266
120.645	4.185	0.4185	26.2799	0.324512	0.0162256
120.794	4.185	0.4185	26.2969	0.324492	0.0162246
120.942	4.185	0.4185	26.314	0.324473	0.0162237
121.089	4.185	0.4185	26.3311	0.324454	0.0162227
121.235	4.184	0.4184	26.3481	0.324435	0.0162217
121.385	4.185	0.4185	26.3652	0.324415	0.0162208
121.532	4.185	0.4185	26.3823	0.324396	0.0162198
121.681	4.185	0.4185	26.3993	0.324377	0.0162188
121.827	4.186	0.4186	26.4164	0.324358	0.0162179
121.973	4.185	0.4185	26.4334	0.324339	0.0162169
122.118	4.185	0.4185	26.4505	0.32432	0.016216
122.266	4.186	0.4186	26.4676	0.3243	0.016215
122.411	4.185	0.4185	26.4846	0.324281	0.0162141
122.558	4.184	0.4184	26.5017	0.324263	0.0162131
122.703	4.185	0.4185	26.5188	0.324244	0.0162122
122.852	4.185	0.4185	26.5358	0.324225	0.0162112
123.001	4.185	0.4185	26.5529	0.324206	0.0162103
123.145	4.185	0.4185	26.57	0.324187	0.0162093
123.286	4.185	0.4185	26.587	0.324168	0.0162084
123.429	4.185	0.4185	26.6041	0.324149	0.0162075
123.574	4.184	0.4184	26.6212	0.324131	0.0162065
123.74	4.184	0.4184	26.6382	0.324112	0.0162056
123.887	4.184	0.4184	26.6553	0.324093	0.0162047
124.032	4.185	0.4185	26.6724	0.324074	0.0162037
124.178	4.186	0.4186	26.6894	0.324056	0.0162028
124.322	4.186	0.4186	26.7065	0.324037	0.0162019
124.469	4.185	0.4185	26.7235	0.324019	0.0162009
124.616	4.185	0.4185	26.7406	0.324	0.0162
124.766	4.186	0.4186	26.7577	0.323982	0.0161991
124.913	4.146	0.4146	26.7747	0.323963	0.0161982
125.061	4.185	0.4185	26.7918	0.323945	0.0161972
125.207	4.184	0.4184	26.8089	0.323926	0.0161963
125.354	4.185	0.4185	26.8259	0.323908	0.0161954
125.5	4.185	0.4185	26.843	0.323889	0.0161945
125.647	4.185	0.4185	26.8601	0.323871	0.0161935
125.795	4.185	0.4185	26.8771	0.323852	0.0161926
125.941	4.185	0.4185	26.8942	0.323834	0.0161917
126.087	4.185	0.4185	26.9113	0.323816	0.0161908
126.235	4.186	0.4186	26.9283	0.323798	0.0161899
126.385	4.188	0.4188	26.9454	0.323779	0.016189
126.535	4.185	0.4185	26.9625	0.323761	0.0161881
126.7	4.185	0.4185	26.9795	0.323743	0.0161871
126.848	4.184	0.4184	26.9966	0.323725	0.0161862
126.993	4.185	0.4185	27.0137	0.323706	0.0161853
127.141	4.185	0.4185	27.0307	0.323688	0.0161844
127.289	4.184	0.4184	27.0478	0.32367	0.0161835
127.438	4.185	0.4185	27.0648	0.323652	0.0161826
127.588	4.185	0.4185	27.0819	0.323634	0.0161817
127.735	4.185	0.4185	27.099	0.323616	0.0161808
127.877	4.188	0.4188	27.116	0.323598	0.0161799
128.02	4.175	0.4175	27.1331	0.32358	0.016179
128.163	4.186	0.4186	27.1502	0.323562	0.0161781
128.31	4.186	0.4186	27.1672	0.323544	0.0161772
128.473	4.185	0.4185	27.1843	0.323526	0.0161763
128.62	4.185	0.4185	27.2014	0.323508	0.0161754
128.766	4.185	0.4185	27.2184	0.32349	0.0161745
128.914	4.185	0.4185	27.2355	0.323472	0.0161736
129.059	4.185	0.4185	27.2526	0.323454	0.0161727
129.211	4.185	0.4185	27.2696	0.323436	0.0161718
129.355	4.185	0.4185	27.2867	0.323418	0.0161709
129.505	4.185	0.4185	27.3038	0.323401	0.01617
129.655	4.185	0.4185	27.3208	0.323383	0.0161691
129.802	4.185	0.4185	27.3379	0.323365	0.0161683
129.948	4.185	0.4185	27.3549	0.323347	0.0161674
130.094	4.184	0.4184	27.372	0.323329	0.0161665
130.239	4.184	0.4184	27.3891	0.323312	0.0161656
130.387	4.185	0.4185	27.4061	0.323294	0.0161647
130.533	4.184	0.4184	27.4232	0.323276	0.0161638
130.683	4.184	0.4184	27.4403	0.323259	0.0161629
130.829	4.185	0.4185	27.4573	0.323241	0.016162
130.98	4.184	0.4184	27.4744	0.323223	0.0161612
131.126	4.179	0.4179	27.4915	0.323206	0.0161603
131.276	4.186	0.4186	27.5085	0.323188	0.0161594
131.421	4.185	0.4185	27.5256	0.32317	0.0161585
131.567	4.185	0.4185	27.5427	0.323153	0.0161576
131.714	4.185	0.4185	27.5597	0.323135	0.0161568
131.859	4.185	0.4185	27.5768	0.323117	0.0161559
132.007	4.186	0.4186	27.5939	0.3231	0.016155
132.152	4.185	0.4185	27.6109	0.323082	0.0161541
132.298	4.185	0.4185	27.628	0.323065	0.0161532
132.445	4.185	0.4185	27.6451	0.323047	0.0161524
132.592	4.185	0.4185	27.6621	0.32303	0.0161515
132.739	4.185	0.4185	27.6792	0.323012	0.0161506
132.886	4.185	0.4185	27.6962	0.322995	0.0161497
133.032	4.184	0.4184	27.7133	0.322977	0.0161489
133.18	4.184	0.4184	27.7304	0.32296	0.016148
133.326	4.184	0.4184	27.7474	0.322942	0.0161471
133.477	4.185	0.4185	27.7645	0.322925	0.0161462
133.622	4.183	0.4183	27.7816	0.322908	0.0161454
133.77	4.185	0.4185	27.7986	0.32289	0.0161445
133.915	4.185	0.4185	27.8157	0.322873	0.0161436
134.063	4.185	0.4185	27.8328	0.322855	0.0161428
134.21	4.185	0.4185	27.8498	0.322838	0.0161419
134.358	4.184	0.4184	27.8669	0.322821	0.016141
134.506	4.184	0.4184	27.884	0.322803	0.0161402
134.652	4.184	0.4184	27.901	0.322786	0.0161393
134.801	4.184	0.4184	27.9181	0.322769	0.0161384
134.949	4.185	0.4185	27.9352	0.322751	0.0161376
135.094	4.184	0.4184	27.9522	0.322726	0.0161363
135.245	4.185	0.4185	27.9693	0.322664	0.0161332
135.39	4.184	0.4184	27.9863	0.322537	0.0161269
135.538	4.184	0.4184	28.0034	0.322334	0.0161167
135.685	4.185	0.4185	28.0205	0.322059	0.016103
135.83	4.184	0.4184	28.0375	0.321726	0.0160863
135.978	4.185	0.4185	28.0546	0.321355	0.0160678
136.128	4.184	0.4184	28.0717	0.32097	0.0160485
136.274	4.184	0.4184	28.0887	0.320611	0.0160305
136.422	4.185	0.4185	28.1058	0.320326	0.0160163
136.571	4.184	0.4184	28.1229	0.320146	0.0160073
136.716	4.184	0.4184	28.1399	0.320076	0.0160038
136.865	4.186	0.4186	28.157	0.320111	0.0160056
137.008	4.184	0.4184	28.1741	0.320239	0.016012
137.156	4.185	0.4185	28.1911	0.320448	0.0160224
137.302	4.184	0.4184	28.2082	0.320721	0.0160361
137.449	4.184	0.4184	28.2253	0.321039	0.0160519
137.594	4.184	0.4184	28.2423	0.321368	0.0160684
137.741	4.185	0.4185	28.2594	0.321657	0.0160829
137.887	4.184	0.4184	28.2765	0.321844	0.0160922
138.036	4.184	0.4184	28.2935	0.321887	0.0160944
138.184	4.185	0.4185	28.3106	0.321773	0.0160886
138.331	4.184	0.4184	28.3276	0.321501	0.016075
138.479	4.185	0.4185	28.3447	0.321075	0.0160538
138.624	4.185	0.4185	28.3618	0.320515	0.0160258
138.77	4.184	0.4184	28.3788	0.319864	0.0159932
138.921	4.185	0.4185	28.3959	0.319177	0.0159589
139.067	4.185	0.4185	28.413	0.318492	0.0159246
139.216	4.185	0.4185	28.43	0.3178	0.01589
139.36	4.185	0.4185	28.4471	0.317108	0.0158554
139.507	4.184	0.4184	28.4642	0.316431	0.0158216
139.653	4.184	0.4184	28.4812	0.315776	0.0157888
139.801	4.185	0.4185	28.4983	0.315135	0.0157567
139.945	4.184	0.4184	28.5154	0.314488	0.0157244
140.095	4.184	0.4184	28.5324	0.313801	0.0156901
140.245	4.185	0.4185	28.5495	0.313024	0.0156512
140.393	4.184	0.4184	28.5666	0.312105	0.0156052
140.54	4.184	0.4184	28.5836	0.310992	0.0155496
140.686	4.184	0.4184	28.6007	0.309656	0.0154828
140.829	4.185	0.4185	28.6177	0.308076	0.0154038
140.977	4.185	0.4185	28.6348	0.30621	0.0153105
141.129	4.185	0.4185	28.6519	0.303989	0.0151995
141.275	4.184	0.4184	28.6689	0.301343	0.0150671
141.423	4.185	0.4185	28.686	0.298195	0.0149098
141.567	4.184	0.4184	28.7031	0.294459	0.0147229
141.718	4.184	0.4184	28.7201	0.290042	0.0145021
141.864	4.184	0.4184	28.7372	0.284866	0.0142433
142.012	4.184	0.4184	28.7543	0.278888	0.0139444
142.162	4.185	0.4185	28.7713	0.272085	0.0136043
142.31	4.184	0.4184	28.7884	0.264464	0.0132232
142.459	4.184	0.4184	28.8055	0.25607	0.0128035
142.607	4.184	0.4184	28.8225	0.246987	0.0123494
142.752	4.184	0.4184	28.8396	0.237337	0.0118668
142.901	4.185	0.4185	28.8567	0.22727	0.0113635
143.051	4.184	0.4184	28.8737	0.216971	0.0108485
143.195	4.184	0.4184	28.8908	0.206657	0.0103328
143.347	4.184	0.4184	28.9078	0.19657	0.00982851
143.492	4.184	0.4184	28.9249	0.186953	0.00934767
143.637	4.185	0.4185	28.942	0.178035	0.00890173
143.783	4.184	0.4184	28.959	0.170016	0.00850082
143.931	4.184	0.4184	28.9761	0.163069	0.00815347
144.078	4.185	0.4185	28.9932	0.157319	0.00786594
144.224	4.184	0.4184	29.0102	0.152847	0.00764237
144.371	4.184	0.4184	29.0273	0.149709	0.00748546
144.518	4.185	0.4185	29.0444	0.147909	0.00739545
144.661	4.184	0.4184	29.0614	0.147402	0.00737009
144.809	4.184	0.4184	29.0785	0.148096	0.00740482
144.955	4.185	0.4185	29.0956	0.14986	0.00749302
145.105	4.184	0.4184	29.1126	0.152527	0.00762635
145.254	4.185	0.4185	29.1297	0.155896	0.00779479
145.399	4.185	0.4185	29.1468	0.15976	0.007988
145.545	4.184	0.4184	29.1638	0.163929	0.00819647
145.694	4.185	0.4185	29.1809	0.168248	0.00841238
145.841	4.185	0.4185	29.198	0.172597	0.00862987
145.986	4.184	0.4184	29.215	0.176889	0.00884447
			29.2321	0.18106	0.009053
			29.2491	0.185064	0.00925318
			29.2662	0.188866	0.00944329
			29.2833	0.192451	0.00962253
			29.3003	0.195826	0.00979128
			29.3174	0.199022	0.00995112
			29.3345	0.202078	0.0101039
			29.3515	0.205011	0.0102506
			29.3686	0.207833	0.0103916
			29.3857	0.210533	0.0105267
			29.4027	0.213086	0.0106543
			29.4198	0.215439	0.010772
			29.4369	0.217527	0.0108763
			29.4539	0.21929	0.0109645
			29.471	0.220682	0.0110341
			29.4881	0.221683	0.0110841
			29.5051	0.222305	0.0111153
			29.5222	0.222592	0.0111296
			29.5392	0.222614	0.0111307
			29.5563	0.222462	0.0111231
			29.5734	0.222232	0.0111116
			29.5904	0.22201	0.0111005
			29.6075	0.221863	0.0110931
			29.6246	0.221835	0.0110917
			29.6416	0.221953	0.0110977
			29.6587	0.222233	0.0111117
			29.6758	0.222694	0.0111347
			29.6928	0.223357	0.0111678
			29.7099	0.224258	0.0112129
			29.727	0.225434	0.0112717
			29.744	0.226912	0.0113456
			29.7611	0.228712	0.0114356
			29.7782	0.230838	0.0115419
			29.7952	0.233282	0.0116641
			29.8123	0.236031	0.0118015
			29.8294	0.239064	0.0119532
			29.8464	0.242358	0.0121179
			29.8635	0.24588	0.012294
			29.8805	0.249577	0.0124788
			29.8976	0.253361	0.0126681
			29.9147	0.257109	0.0128554
			29.9317	0.260637	0.0130319
			29.9488	0.263719	0.013186
			29.9659	0.266107	0.0133053
			29.9829	0.267545	0.0133773
			30	0.2678	0.01339
			30	0.2678	0.01339
			30.1	0.267852	0.0133926
			30.2	0.267903	0.0133952
			30.3	0.267955	0.0133977
			30.4	0.268006	0.0134003
			30.5	0.268058	0.0134029
			30.6	0.268109	0.0134054
			30.7	0.26816	0.013408
			30.8	0.268212	0.0134106
			30.9	0.268263	0.0134132
			31	0.268315	0.0134157
			31.1	0.268366	0.0134183
			31.2	0.268418	0.0134209
			31.3	0.268469	0.0134235
			31.4	0.26852	0.013426
			31.5	0.268572	0.0134286
			31.6	0.268623	0.0134312
			31.7	0.268675	0.0134337
			31.8	0.268726	0.0134363
			31.9	0.268778	0.0134389
			32	0.268829	0.0134415
			32.1	0.268881	0.013444
			32.2	0.268932	0.0134466
			32.3	0.268983	0.0134492
			32.4	0.269035	0.0134517
			32.5	0.269086	0.0134543
			32.6	0.269138	0.0134569
			32.7	0.269189	0.0134595
			32.8	0.269241	0.013462
			32.9	0.269292	0.0134646
			33	0.269344	0.0134672
			33.1	0.269395	0.0134697
			33.2	0.269446	0.0134723
			33.3	0.269498	0.0134749
			33.4	0.269549	0.0134775
			33.5	0.269601	0.01348
			33.6	0.269652	0.0134826
			33.7	0.269704	0.0134852
			33.8	0.269755	0.0134878
			33.9	0.269807	0.0134903
			34	0.269858	0.0134929
			34.1	0.269909	0.0134955
			34.2	0.269961	0.013498
			34.3	0.270012	0.0135006
			34.4	0.270064	0.0135032
			34.5	0.270115	0.0135058
			34.6	0.270167	0.0135083
			34.7	0.270218	0.0135109
			34.8	0.270269	0.0135135
			34.9	0.270321	0.013516
			35	0.270372	0.0135186
			35.1	0.270424	0.0135212
			35.2	0.270475	0.0135238
			35.3	0.270527	0.0135263
			35.4	0.270578	0.0135289
			35.5	0.27063	0.0135315
			35.6	0.270681	0.0135341
			35.7	0.270732	0.0135366
			35.8	0.270784	0.0135392
			35.9	0.270835	0.0135418
			36	0.270887	0.0135443
			36.1	0.270938	0.0135469
			36.2	0.27099	0.0135495
			36.3	0.271041	0.0135521
			36.4	0.271093	0.0135546
			36.5	0.271144	0.0135572
			36.6	0.271195	0.0135598
			36.7	0.271247	0.0135623
			36.8	0.271298	0.0135649
			36.9	0.27135	0.0135675
			37	0.271401	0.0135701
			37.1	0.271453	0.0135726
			37.2	0.271504	0.0135752
			37.3	0.271556	0.0135778
			37.4	0.271607	0.0135803
			37.5	0.271658	0.0135829
			37.6	0.27171	0.0135855
			37.7	0.271761	0.0135881
			37.8	0.271813	0.0135906
			37.9	0.271864	0.0135932
			38	0.271916	0.0135958
			38.1	0.271967	0.0135984
			38.2	0.272018	0.0136009
			38.3	0.27207	0.0136035
			38.4	0.272121	0.0136061
			38.5	0.272173	0.0136086
			38.6	0.272224	0.0136112
			38.7	0.272276	0.0136138
			38.8	0.272327	0.0136164
			38.9	0.272379	0.0136189
			39	0.27243	0.0136215
			39	0.27243	0.0136215
			39.0273	0.27112	0.013556
			39.0433	0.26664	0.013332
			39.0445	0.2655	0.013275
			39.0542	0.26454	0.013227
			39.0617	0.26126	0.013063
			39.0751	0.25611	0.0128055
			39.0864	0.2501	0.012505
			39.0967	0.24417	0.0122085
			39.0975	0.24217	0.0121085
			39.1083	0.23604	0.011802
			39.133	0.21726	0.010863
			39.1346	0.21606	0.010803
			39.1461	0.20708	0.010354
			39.1471	0.20669	0.0103345
			39.1485	0.20607	0.0103035
			39.1552	0.20002	0.010001
			39.1641	0.19374	0.009687
			39.1674	0.191	0.00955
			39.1817	0.17955	0.0089775
			39.1967	0.16796	0.008398
			39.2	0.1653	0.008265
			39.202	0.16263	0.0081315
			39.2103	0.15659	0.0078295
			39.2165	0.15254	0.007627
			39.2222	0.14868	0.007434
			39.2228	0.14879	0.0074395
			39.24	0.13801	0.0069005
			39.2514	0.13106	0.006553
			39.2546	0.12972	0.006486
			39.257	0.12874	0.006437
			39.2611	0.12684	0.006342
			39.2678	0.12386	0.006193
			39.268	0.12364	0.006182
			39.2696	0.12272	0.006136
			39.2941	0.114	0.0057
			39.2967	0.1136	0.00568
			39.3157	0.11033	0.0055165
			39.3256	0.109	0.00545
			39.3283	0.10893	0.0054465
			39.3321	0.10824	0.005412
			39.355	0.10838	0.005419
			39.36	0.10853	0.0054265
			39.374	0.10926	0.005463
			39.3813	0.11003	0.0055015
			39.4056	0.11259	0.0056295
			39.4074	0.11284	0.005642
			39.4112	0.11332	0.005666
			39.4244	0.11545	0.0057725
			39.4254	0.11532	0.005766
			39.4262	0.11544	0.005772
			39.428	0.11593	0.0057965
			39.4629	0.1218	0.00609
			39.4669	0.12205	0.0061025
			39.4693	0.12243	0.0061215
			39.476	0.12348	0.006174
			39.4879	0.12545	0.0062725
			39.4944	0.12649	0.0063245
			39.5102	0.12873	0.0064365
			39.5171	0.12957	0.0064785
			39.5394	0.1322	0.00661
			39.542	0.13263	0.0066315
			39.5444	0.13279	0.0066395
			39.5616	0.13458	0.006729
			39.5697	0.13509	0.0067545
			39.5746	0.1355	0.006775
			39.5964	0.13721	0.0068605
			39.5989	0.1374	0.00687
			39.6053	0.1376	0.00688
			39.6294	0.13816	0.006908
			39.6373	0.13845	0.0069225
			39.6375	0.1384	0.00692
			39.6407	0.13844	0.006922
			39.6555	0.13901	0.0069505
			39.6618	0.13908	0.006954
			39.6699	0.13907	0.0069535
			39.6843	0.13904	0.006952
			39.7004	0.13912	0.006956
			39.7098	0.13913	0.0069565
			39.7225	0.13913	0.0069565
			39.7264	0.13905	0.0069525
			39.7519	0.13874	0.006937
			39.7695	0.13887	0.0069435
			39.7765	0.1386	0.00693
			39.7794	0.13856	0.006928
			39.7895	0.13856	0.006928
			39.7909	0.13854	0.006927
			39.7915	0.13808	0.006904
			39.7921	0.13835	0.0069175
			39.8122	0.13799	0.0068995
			39.8182	0.13812	0.006906
			39.8257	0.1379	0.006895
			39.8397	0.13782	0.006891
			39.8539	0.13757	0.0068785
			39.8593	0.1376	0.00688
			39.8877	0.13754	0.006877
			39.896	0.13753	0.0068765
			39.9024	0.1376	0.00688
			39.9051	0.13759	0.0068795
			39.9087	0.13768	0.006884
			39.9115	0.13758	0.006879
			39.9257	0.13772	0.006886
			39.9285	0.13775	0.0068875
			39.9557	0.13819	0.0069095
			39.9603	0.1384	0.00692
			39.9644	0.13816	0.006908
			39.9722	0.13852	0.006926
			39.9812	0.13874	0.006937
			39.9965	0.13926	0.006963
			40.0067	0.13975	0.0069875
			40.0081	0.13983	0.0069915
			40.0297	0.14132	0.007066
			40.0301	0.14141	0.0070705
			40.0362	0.14172	0.007086
			40.0508	0.14332	0.007166
			40.0619	0.14467	0.0072335
			40.0639	0.14483	0.0072415
			40.0896	0.14834	0.007417
			40.0939	0.14873	0.0074365
			40.0939	0.14874	0.007437
			40.0979	0.14962	0.007481
			40.0979	0.14962	0.007481
			40.0979	0.14821	0.0074105
			40.0979	0.14824	0.007412
			40.0981	0.14825	0.0074125
			40.108	0.15133	0.0075665
			40.1147	0.15137	0.0075685
			40.1184	0.15209	0.0076045
			40.1485	0.15871	0.0079355
			40.1534	0.15934	0.007967
			40.1562	0.15969	0.0079845
			40.191	0.16737	0.0083685
			40.1935	0.168	0.0084
			40.202	0.17119	0.0085595
			40.205	0.17241	0.0086205
			40.2248	0.18111	0.0090555
			40.2509	0.19603	0.0098015
			40.255	0.1985	0.009925
			40.2592	0.20135	0.0100675
			40.2629	0.20363	0.0101815
			40.2663	0.20516	0.010258
			40.2827	0.21857	0.0109285
			40.3086	0.2445	0.012225
			40.3232	0.25948	0.012974
			40.3256	0.26268	0.013134
			40.3262	0.26321	0.0131605
			40.3274	0.26448	0.013224
			40.338	0.27517	0.0137585
			40.3665	0.30337	0.0151685
			40.3701	0.30673	0.0153365
			40.3784	0.3146	0.01573
			40.3813	0.31691	0.0158455
			40.3835	0.31871	0.0159355
			40.3892	0.32236	0.016118
			40.394	0.32599	0.0162995
			40.4141	0.33997	0.0169985
			40.4151	0.33898	0.016949
			40.4153	0.33908	0.016954
			40.4157	0.33928	0.016964
			40.4232	0.34447	0.0172235
			40.4294	0.3473	0.017365
			40.4527	0.35773	0.0178865
			40.4665	0.36196	0.018098
			40.4701	0.36308	0.018154
			40.4879	0.36747	0.0183735
			40.496	0.36959	0.0184795
			40.4982	0.36993	0.0184965
			40.5163	0.37322	0.018661
			40.5195	0.37367	0.0186835
			40.5312	0.37548	0.018774
			40.5403	0.3771	0.018855
			40.5458	0.37775	0.0188875
			40.5715	0.38046	0.019023
			40.5719	0.38055	0.0190275
			40.5727	0.38063	0.0190315
			40.5727	0.38064	0.019032
			40.6006	0.38345	0.0191725
			40.6067	0.38395	0.0191975
			40.6114	0.38405	0.0192025
			40.6158	0.38476	0.019238
			40.6348	0.38644	0.019322
			40.6488	0.38762	0.019381
			40.6735	0.38941	0.0194705
			40.6743	0.38948	0.019474
			40.6905	0.39066	0.019533
			40.6927	0.39119	0.0195595
			40.6982	0.39149	0.0195745
			40.7172	0.39291	0.0196455
			40.7194	0.39306	0.019653
			40.7277	0.39358	0.019679
			40.7405	0.39453	0.0197265
			40.7431	0.3947	0.019735
			40.7569	0.39566	0.019783
			40.7624	0.39619	0.0198095
			40.7668	0.39636	0.019818
			40.7955	0.39817	0.0199085
			40.8014	0.39861	0.0199305
			40.8142	0.39963	0.0199815
			40.8158	0.39939	0.0199695
			40.8206	0.3997	0.019985
			40.8212	0.3998	0.01999
			40.8231	0.40005	0.0200025
			40.8573	0.40187	0.0200935
			40.8696	0.40256	0.020128
			40.8789	0.40298	0.020149
			40.9046	0.40406	0.020203
			40.9071	0.40444	0.020222
			40.9113	0.40468	0.020234
			40.9127	0.40478	0.020239
			40.9141	0.40549	0.0202745
			40.9149	0.40551	0.0202755
			40.9156	0.40494	0.020247
			40.9208	0.40525	0.0202625
			40.9471	0.40609	0.0203045
			40.9763	0.40703	0.0203515
			40.9765	0.40704	0.020352
			40.9785	0.40691	0.0203455
			40.9797	0.40691	0.0203455
			40.9805	0.4069	0.020345
			40.9811	0.40729	0.0203645
			40.9817	0.40731	0.0203655
			41.0212	0.40856	0.020428
			41.0283	0.40855	0.0204275
			41.0301	0.40855	0.0204275
			41.0471	0.40868	0.020434
			41.0512	0.4087	0.020435
			41.0586	0.40884	0.020442
			41.0609	0.40897	0.0204485
			41.0625	0.40899	0.0204495
			41.0627	0.4086	0.02043
			41.0655	0.40882	0.020441
			41.0708	0.40877	0.0204385
			41.0724	0.40875	0.0204375
			41.0795	0.40867	0.0204335
			41.0957	0.40863	0.0204315
			41.0983	0.40868	0.020434
			41.1007	0.40867	0.0204335
			41.1123	0.40806	0.020403
			41.1187	0.40792	0.020396
			41.1234	0.40779	0.0203895
			41.1359	0.40737	0.0203685
			41.141	0.40701	0.0203505
			41.1734	0.40437	0.0202185
			41.1754	0.40421	0.0202105
			41.1754	0.40392	0.020196
			41.1774	0.40376	0.020188
			41.1793	0.40359	0.0201795
			41.1795	0.40429	0.0202145
			41.1803	0.40397	0.0201985
			41.1815	0.40381	0.0201905
			41.1952	0.40185	0.0200925
			41.2195	0.39846	0.019923
			41.2232	0.39751	0.0198755
			41.2363	0.39532	0.019766
			41.2422	0.39415	0.0197075
			41.2471	0.39318	0.019659
			41.2649	0.39033	0.0195165
			41.2722	0.38937	0.0194685
			41.2728	0.38926	0.019463
			41.2766	0.38863	0.0194315
			41.2792	0.38801	0.0194005
			41.2796	0.38797	0.0193985
			41.2948	0.38667	0.0193335
			41.3187	0.38574	0.019287
			41.3365	0.38694	0.019347
			41.3414	0.38725	0.0193625
			41.3442	0.38774	0.019387
			41.3665	0.39168	0.019584
			41.3699	0.39241	0.0196205
			41.3727	0.39271	0.0196355
			41.3897	0.39638	0.019819
			41.3942	0.39734	0.019867
			41.3962	0.39757	0.0198785
			41.4071	0.40009	0.0200045
			41.4413	0.40654	0.020327
			41.4413	0.40659	0.0203295
			41.4415	0.40617	0.0203085
			41.4415	0.40618	0.020309
			41.447	0.40729	0.0203645
			41.4486	0.40755	0.0203775
			41.459	0.40893	0.0204465
			41.4683	0.41015	0.0205075
			41.4838	0.41217	0.0206085
			41.4875	0.41247	0.0206235
			41.4948	0.41314	0.020657
			41.496	0.41326	0.020663
			41.5199	0.4152	0.02076
			41.5381	0.41641	0.0208205
			41.5425	0.41662	0.020831
			41.5448	0.41692	0.020846
			41.5529	0.41732	0.020866
			41.5784	0.41836	0.020918
			41.5812	0.41847	0.0209235
			41.5947	0.4189	0.020945
			41.6014	0.41898	0.020949
			41.6049	0.41872	0.020936
			41.6067	0.41913	0.0209565
			41.6182	0.42026	0.021013
			41.6192	0.42018	0.021009
			41.6225	0.4187	0.020935
			41.6245	0.41864	0.020932
			41.6265	0.4198	0.02099
			41.6344	0.4198	0.02099
			41.663	0.42057	0.0210285
			41.6646	0.42055	0.0210275
			41.665	0.42056	0.021028
			41.6682	0.42059	0.0210295
			41.6923	0.42073	0.0210365
			41.6929	0.4206	0.02103
			41.7176	0.42107	0.0210535
			41.7306	0.42132	0.021066
			41.7334	0.42179	0.0210895
			41.7368	0.42176	0.021088
			41.7384	0.42127	0.0210635
			41.7627	0.4214	0.02107
			41.7676	0.42141	0.0210705
			41.7728	0.42146	0.021073
			41.773	0.42159	0.0210795
			41.7745	0.42164	0.021082
			41.7779	0.42157	0.0210785
			41.7797	0.42154	0.021077
			41.8081	0.42167	0.0210835
			41.8101	0.42167	0.0210835
			41.8182	0.42171	0.0210855
			41.8228	0.42174	0.021087
			41.8483	0.42189	0.0210945
			41.857	0.42187	0.0210935
			41.8581	0.42188	0.021094
			41.8583	0.42258	0.021129
			41.8591	0.42159	0.0210795
			41.8621	0.42199	0.0210995
			41.8661	0.42184	0.021092
			41.869	0.42188	0.021094
			41.8694	0.42191	0.0210955
			41.904	0.42201	0.0211005
			41.921	0.42185	0.0210925
			41.9269	0.42172	0.021086
			41.9283	0.42179	0.0210895
			41.941	0.42167	0.0210835
			41.9746	0.42158	0.021079
			41.9754	0.42152	0.021076
			41.9835	0.42145	0.0210725
			41.9854	0.42159	0.0210795
			41.989	0.42147	0.0210735
			41.9924	0.42146	0.021073
			41.9991	0.42144	0.021072
			42.0222	0.4212	0.02106
			42.0276	0.42109	0.0210545
			42.0285	0.42104	0.021052
			42.0519	0.42052	0.021026
			42.0531	0.42049	0.0210245
			42.0572	0.42037	0.0210185
			42.073	0.4198	0.02099
			42.0815	0.41957	0.0209785
			42.0841	0.41951	0.0209755
			42.0847	0.41983	0.0209915
			42.0878	0.41966	0.020983
			42.094	0.41926	0.020963
			42.1185	0.41778	0.020889
			42.1321	0.41697	0.0208485
			42.1432	0.41628	0.020814
			42.1456	0.41605	0.0208025
			42.1462	0.41628	0.020814
			42.1521	0.41557	0.0207785
			42.1811	0.41215	0.0206075
			42.2053	0.4093	0.020465
			42.207	0.40857	0.0204285
			42.2074	0.40854	0.020427
			42.209	0.40835	0.0204175
			42.2096	0.40826	0.020413
			42.2112	0.40792	0.020396
			42.2116	0.40785	0.0203925
			42.2278	0.40495	0.0202475
			42.2482	0.40119	0.0200595
			42.2667	0.39752	0.019876
			42.2717	0.39659	0.0198295
			42.2895	0.39393	0.0196965
			42.2911	0.39358	0.019679
			42.2922	0.39386	0.019693
			42.294	0.39465	0.0197325
			42.295	0.39458	0.019729
			42.2962	0.39217	0.0196085
			42.3061	0.39149	0.0195745
			42.3088	0.39145	0.0195725
			42.3345	0.3905	0.019525
			42.3458	0.39214	0.019607
			42.3511	0.39251	0.0196255
			42.3531	0.39332	0.019666
			42.3715	0.39537	0.0197685
			42.3755	0.39604	0.019802
			42.3915	0.39935	0.0199675
			42.3934	0.39973	0.0199865
			42.398	0.40062	0.020031
			42.412	0.4033	0.020165
			42.4142	0.40376	0.020188
			42.4233	0.40545	0.0202725
			42.4373	0.40798	0.020399
			42.4399	0.40834	0.020417
			42.4579	0.41098	0.020549
			42.4607	0.41182	0.020591
			42.5119	0.41716	0.020858
			42.512	0.41706	0.020853
			42.5134	0.41716	0.020858
			42.5168	0.41734	0.020867
			42.5194	0.41743	0.0208715
			42.5205	0.41764	0.020882
			42.5209	0.41773	0.0208865
			42.5225	0.4178	0.02089
			42.5237	0.41773	0.0208865
			42.5419	0.41875	0.0209375
			42.551	0.41924	0.020962
			42.5678	0.42018	0.021009
			42.5714	0.42047	0.0210235
			42.5761	0.42087	0.0210435
			42.6111	0.42115	0.0210575
			42.6121	0.42119	0.0210595
			42.616	0.42127	0.0210635
			42.6176	0.42103	0.0210515
			42.6178	0.42104	0.021052
			42.6196	0.42178	0.021089
			42.6283	0.42134	0.021067
			42.6506	0.42178	0.021089
			42.6542	0.42192	0.021096
			42.6567	0.42196	0.021098
			42.6848	0.42231	0.0211155
			42.6963	0.42248	0.021124
			42.6975	0.42238	0.021119
			42.6977	0.42237	0.0211185
			42.6994	0.4225	0.021125
			42.738	0.42249	0.0211245
			42.7384	0.42249	0.0211245
			42.7384	0.42249	0.0211245
			42.7445	0.42278	0.021139
			42.7445	0.42263	0.0211315
			42.7457	0.42262	0.021131
			42.7767	0.42254	0.021127
			42.7882	0.42284	0.021142
			42.7935	0.42286	0.021143
			42.8135	0.42279	0.0211395
			42.8159	0.42295	0.0211475
			42.8182	0.42292	0.021146
			42.8295	0.42315	0.0211575
			42.8297	0.42326	0.021163
			42.8337	0.42308	0.021154
			42.8384	0.42272	0.021136
			42.8432	0.42274	0.021137
			42.8461	0.42282	0.021141
			42.8706	0.42272	0.021136
			42.8833	0.42276	0.021138
			42.8942	0.42279	0.0211395
			42.9044	0.42272	0.021136
			42.9084	0.4227	0.021135
			42.9141	0.42254	0.021127
			42.9195	0.42257	0.0211285
			42.9499	0.42264	0.021132
			42.9499	0.42239	0.0211195
			42.9499	0.42239	0.0211195
			42.961	0.4226	0.02113
			42.9687	0.4224	0.02112
			42.9716	0.42232	0.021116
			42.9748	0.42225	0.0211125
			42.9809	0.42225	0.0211125
			42.9916	0.42226	0.021113
			43.0126	0.42195	0.0210975
			43.0207	0.42181	0.0210905
			43.0296	0.42171	0.0210855
			43.0414	0.4215	0.021075
			43.0483	0.42127	0.0210635
			43.0523	0.4212	0.02106
			43.0547	0.42107	0.0210535
			43.0841	0.42028	0.021014
			43.0934	0.41992	0.020996
			43.1195	0.41869	0.0209345
			43.1244	0.41831	0.0209155
			43.1333	0.41786	0.020893
			43.1395	0.41759	0.0208795
			43.1636	0.41559	0.0207795
			43.1687	0.415	0.02075
			43.1788	0.41405	0.0207025
			43.1804	0.41393	0.0206965
			43.2005	0.41079	0.0205395
			43.2073	0.40991	0.0204955
			43.2118	0.40851	0.0204255
			43.2132	0.40913	0.0204565
			43.2146	0.40928	0.020464
			43.2162	0.40899	0.0204495
			43.2249	0.40743	0.0203715
			43.2365	0.40536	0.020268
			43.2557	0.40155	0.0200775
			43.262	0.40023	0.0200115
			43.2678	0.39901	0.0199505
			43.2695	0.39864	0.019932
			43.2891	0.39522	0.019761
			43.2968	0.39387	0.0196935
			43.3006	0.39318	0.019659
			43.3025	0.39291	0.0196455
			43.3091	0.39199	0.0195995
			43.314	0.39129	0.0195645
			43.3367	0.39127	0.0195635
			43.3518	0.39198	0.019599
			43.3583	0.39298	0.019649
			43.3589	0.39304	0.019652
			43.3607	0.39256	0.019628
			43.3721	0.39457	0.0197285
			43.3733	0.39455	0.0197275
			43.399	0.39913	0.0199565
			43.4251	0.40443	0.0202215
			43.4273	0.40491	0.0202455
			43.4302	0.40549	0.0202745
			43.4316	0.40601	0.0203005
			43.4344	0.40559	0.0202795
			43.4395	0.40673	0.0203365
			43.4472	0.40843	0.0204215
			43.448	0.40858	0.020429
			43.4506	0.40896	0.020448
			43.4702	0.41193	0.0205965
			43.4716	0.41213	0.0206065
			43.4723	0.41225	0.0206125
			43.4978	0.41503	0.0207515
			43.5113	0.41635	0.0208175
			43.5131	0.41653	0.0208265
			43.515	0.41665	0.0208325
			43.517	0.41681	0.0208405
			43.5174	0.41718	0.020859
			43.5224	0.41733	0.0208665
			43.5567	0.41932	0.020966
			43.5619	0.41941	0.0209705
			43.57	0.41987	0.0209935
			43.5745	0.42002	0.021001
			43.6018	0.42085	0.0210425
			43.6218	0.42119	0.0210595
			43.6255	0.42126	0.021063
			43.6293	0.42105	0.0210525
			43.6303	0.4211	0.021055
			43.6325	0.42146	0.021073
			43.6463	0.42163	0.0210815
			43.6641	0.42212	0.021106
			43.6682	0.42209	0.0211045
			43.6726	0.42207	0.0211035
			43.6937	0.42238	0.021119
			43.6995	0.4223	0.021115
			43.6999	0.42229	0.0211145
			43.7005	0.42228	0.021114
			43.7179	0.42259	0.0211295
			43.7262	0.42263	0.0211315
			43.7345	0.42268	0.021134
			43.7556	0.42276	0.021138
			43.758	0.42277	0.0211385
			43.7598	0.42333	0.0211665
			43.7619	0.42477	0.0212385
			43.7647	0.42402	0.021201
			43.7659	0.42261	0.0211305
			43.7702	0.42268	0.021134
			43.8019	0.42292	0.021146
			43.8276	0.42283	0.0211415
			43.8289	0.42287	0.0211435
			43.8331	0.42338	0.021169
			43.8363	0.4234	0.02117
			43.8454	0.42296	0.021148
			43.8465	0.42281	0.0211405
			43.8744	0.42292	0.021146
			43.875	0.42286	0.021143
			43.8776	0.42285	0.0211425
			43.9031	0.42271	0.0211355
			43.9082	0.42286	0.021143
			43.9173	0.42299	0.0211495
			43.9236	0.42293	0.0211465
			43.9244	0.4223	0.021115
			43.9254	0.42269	0.0211345
			43.9335	0.42264	0.021132
			43.9446	0.42261	0.0211305
			43.9719	0.42249	0.0211245
			43.995	0.42221	0.0211105
			44.0027	0.42217	0.0211085
			44.0067	0.42212	0.021106
			44.0086	0.4221	0.021105
			44.0096	0.42196	0.021098
			44.0126	0.42259	0.0211295
			44.0126	0.4214	0.02107
			44.0159	0.42201	0.0211005
			44.0179	0.422	0.0211
			44.029	0.42176	0.021088
			44.0567	0.4212	0.02106
			44.0642	0.42136	0.021068
			44.0648	0.42117	0.0210585
			44.0715	0.42093	0.0210465
			44.1011	0.41994	0.020997
			44.1015	0.41921	0.0209605
			44.1021	0.42144	0.021072
			44.1039	0.42136	0.021068
			44.1055	0.42024	0.021012
			44.1144	0.41936	0.020968
			44.1229	0.41896	0.020948
			44.1385	0.4182	0.02091
			44.1565	0.41678	0.020839
			44.1709	0.4156	0.02078
			44.1737	0.41552	0.020776
			44.1948	0.41297	0.0206485
			44.2067	0.41155	0.0205775
			44.2118	0.41065	0.0205325
			44.212	0.41017	0.0205085
			44.2126	0.41075	0.0205375
			44.2401	0.40632	0.020316
			44.2405	0.40554	0.020277
			44.2407	0.40621	0.0203105
			44.2522	0.40392	0.020196
			44.2575	0.40281	0.0201405
			44.2664	0.40108	0.020054
			44.2729	0.39976	0.019988
			44.2769	0.39878	0.019939
			44.283	0.39769	0.0198845
			44.3028	0.3942	0.01971
			44.3043	0.39399	0.0196995
			44.3081	0.39296	0.019648
			44.3123	0.3929	0.019645
			44.3138	0.39271	0.0196355
			44.3338	0.39155	0.0195775
			44.3559	0.39152	0.019576
			44.3718	0.39328	0.019664
			44.3739	0.39341	0.0196705
			44.3751	0.39357	0.0196785
			44.3959	0.39723	0.0198615
			44.4008	0.39812	0.019906
			44.417	0.40135	0.0200675
			44.4293	0.40376	0.020188
			44.455	0.40831	0.0204155
			44.4595	0.40935	0.0204675
			44.4623	0.40969	0.0204845
			44.4686	0.41056	0.020528
			44.4753	0.41152	0.020576
			44.4989	0.41442	0.020721
			44.5046	0.41506	0.020753
			44.5184	0.41616	0.020808
			44.5261	0.41686	0.020843
			44.539	0.41778	0.020889
			44.5595	0.41895	0.0209475
			44.5639	0.4192	0.02096
			44.5728	0.41957	0.0209785
			44.5783	0.41979	0.0209895
			44.5823	0.41997	0.0209985
			44.588	0.4202	0.02101
			44.6036	0.42081	0.0210405
			44.6293	0.42127	0.0210635
			44.6303	0.42129	0.0210645
			44.6376	0.42143	0.0210715
			44.6416	0.42165	0.0210825
			44.6463	0.42223	0.0211115
			44.6495	0.42217	0.0211085
			44.6503	0.4221	0.021105
			44.6556	0.42224	0.021112
			44.6564	0.42195	0.0210975
			44.689	0.4223	0.021115
			44.7082	0.42237	0.0211185
			44.7143	0.42242	0.021121
			44.7183	0.42245	0.0211225
			44.7278	0.42242	0.021121
			44.7548	0.42263	0.0211315
			44.7554	0.42264	0.021132
			44.7612	0.42278	0.021139
			44.7653	0.42277	0.0211385
			44.7718	0.4227	0.021135
			44.7748	0.42318	0.021159
			44.8031	0.4229	0.021145
			44.8043	0.42291	0.0211455
			44.8199	0.42285	0.0211425
			44.8248	0.42288	0.021144
			44.8306	0.42276	0.021138
			44.8394	0.42284	0.021142
			44.8428	0.42278	0.021139
			44.8695	0.42282	0.021141
			44.8808	0.4229	0.021145
			44.8817	0.42343	0.0211715
			44.8825	0.4234	0.02117
			44.8934	0.423	0.02115
			44.895	0.42301	0.0211505
			44.8954	0.42278	0.021139
			44.9298	0.42285	0.0211425
			44.9499	0.42257	0.0211285
			44.9509	0.42254	0.021127
			44.9553	0.42265	0.0211325
			44.9677	0.42246	0.021123
			44.9984	0.42243	0.0211215
			45	0.4223	0.021115
			45.0017	0.42259	0.0211295
			45.0037	0.42239	0.0211195
			45.0051	0.42239	0.0211195
			45.0065	0.4224	0.02112
			45.0065	0.4223	0.021115
			45.0381	0.42197	0.0210985
			45.0413	0.42187	0.0210935
			45.0614	0.4214	0.02107
			45.0662	0.42111	0.0210555
			45.0664	0.42111	0.0210555
			45.0778	0.42076	0.021038
			45.1059	0.42013	0.0210065
			45.1061	0.42002	0.021001
			45.112	0.42004	0.021002
			45.1217	0.4193	0.020965
			45.1255	0.41885	0.0209425
			45.1275	0.41873	0.0209365
			45.128	0.4192	0.02096
			45.1385	0.41877	0.0209385
			45.1632	0.41697	0.0208485
			45.166	0.41674	0.020837
			45.1804	0.41539	0.0207695
			45.1891	0.4146	0.02073
			45.2069	0.41243	0.0206215
			45.2087	0.41232	0.020616
			45.217	0.4111	0.020555
			45.2239	0.41017	0.0205085
			45.2249	0.41029	0.0205145
			45.2277	0.40979	0.0204895
			45.2344	0.40856	0.020428
			45.2518	0.40561	0.0202805
			45.2664	0.4026	0.02013
			45.2712	0.40161	0.0200805
			45.2725	0.40141	0.0200705
			45.2866	0.39834	0.019917
			45.2984	0.3967	0.019835
			45.3095	0.39471	0.0197355
			45.3188	0.39293	0.0196465
			45.3228	0.39283	0.0196415
			45.3255	0.39228	0.019614
			45.3271	0.39215	0.0196075
			45.3366	0.39145	0.0195725
			45.3433	0.39176	0.019588
			45.3475	0.39135	0.0195675
			45.3581	0.3907	0.019535
			45.3609	0.39106	0.019553
			45.3716	0.39226	0.019613
			45.3842	0.3937	0.019685
			45.3913	0.39482	0.019741
			45.3985	0.39623	0.0198115
			45.4093	0.39846	0.019923
			45.4188	0.4002	0.02001
			45.4224	0.40083	0.0200415
			45.4412	0.4045	0.020225
			45.4457	0.40542	0.020271
			45.4457	0.40544	0.020272
			45.455	0.40712	0.020356
			45.4552	0.4068	0.02034
			45.4591	0.40763	0.0203815
			45.4595	0.40783	0.0203915
			45.4837	0.4114	0.02057
			45.4874	0.41187	0.0205935
			45.4965	0.41313	0.0206565
			45.5082	0.41454	0.020727
			45.5135	0.41505	0.0207525
			45.5264	0.41564	0.020782
			45.5275	0.41578	0.020789
			45.5343	0.41698	0.020849
			45.5345	0.417	0.02085
			45.5422	0.41742	0.020871
			45.5623	0.41886	0.020943
			45.5696	0.41913	0.0209565
			45.5799	0.41953	0.0209765
			45.594	0.42012	0.021006
			45.5946	0.42002	0.021001
			45.6007	0.42019	0.0210095
			45.6054	0.42048	0.021024
			45.6098	0.42074	0.021037
			45.6121	0.42079	0.0210395
			45.6317	0.42135	0.0210675
			45.6556	0.42163	0.0210815
			45.659	0.42181	0.0210905
			45.6639	0.4219	0.021095
			45.6659	0.42311	0.0211555
			45.6665	0.42243	0.0211215
			45.6689	0.42217	0.0211085
			45.6707	0.42212	0.021106
			45.6774	0.42251	0.0211255
			45.6811	0.42261	0.0211305
			45.6819	0.42223	0.0211115
			45.7139	0.42245	0.0211225
			45.7213	0.42254	0.021127
			45.7288	0.42269	0.0211345
			45.7313	0.42271	0.0211355
			45.7555	0.42272	0.021136
			45.763	0.42284	0.021142
			45.7681	0.42283	0.0211415
			45.7711	0.42291	0.0211455
			45.7733	0.42296	0.021148
			45.7742	0.42302	0.021151
			45.7901	0.42284	0.021142
			45.7988	0.42286	0.021143
			45.8345	0.423	0.02115
			45.8349	0.423	0.02115
			45.8371	0.42299	0.0211495
			45.8371	0.42271	0.0211355
			45.8373	0.42359	0.0211795
			45.8391	0.42367	0.0211835
			45.8413	0.42298	0.021149
			45.8434	0.42294	0.021147
			45.8464	0.42292	0.021146
			45.8598	0.42305	0.0211525
			45.8762	0.423	0.02115
			45.8885	0.42298	0.021149
			45.8972	0.42286	0.021143
			45.9041	0.42287	0.0211435
			45.9065	0.42287	0.0211435
			45.9098	0.42274	0.021137
			45.9124	0.42277	0.0211385
			45.9164	0.42282	0.021141
			45.9215	0.42274	0.021137
			45.9387	0.42272	0.021136
			45.9565	0.42255	0.0211275
			45.9632	0.42253	0.0211265
			45.9686	0.42251	0.0211255
			45.9693	0.42267	0.0211335
			45.9753	0.42269	0.0211345
			45.9824	0.42239	0.0211195
			45.9838	0.42235	0.0211175
			45.9899	0.42219	0.0211095
			46.001	0.42232	0.021116
			46.013	0.42227	0.0211135
			46.0435	0.42191	0.0210955
			46.0441	0.4219	0.021095
			46.0447	0.42215	0.0211075
			46.0476	0.42222	0.021111
			46.0561	0.4217	0.021085
			46.0581	0.42173	0.0210865
			46.0826	0.4211	0.021055
			46.0866	0.4209	0.021045
			46.0933	0.42075	0.0210375
			46.1182	0.41996	0.020998
			46.1212	0.41984	0.020992
			46.1407	0.41926	0.020963
			46.1472	0.41776	0.020888
			46.1476	0.41801	0.0209005
			46.148	0.418	0.0209
			46.1897	0.41571	0.0207855
			46.1933	0.41547	0.0207735
			46.1943	0.41451	0.0207255
			46.2022	0.41347	0.0206735
			46.2297	0.4105	0.020525
			46.2311	0.41021	0.0205105
			46.2388	0.40921	0.0204605
			46.2439	0.40884	0.020442
			46.2451	0.40861	0.0204305
			46.2463	0.40838	0.020419
			46.2581	0.40595	0.0202975
			46.2805	0.40152	0.020076
			46.2981	0.39805	0.0199025
			46.3325	0.39242	0.019621
			46.3331	0.39233	0.0196165
			46.334	0.39214	0.019607
			46.3356	0.39262	0.019631
			46.3372	0.39255	0.0196275
			46.3376	0.39047	0.0195235
			46.3418	0.39075	0.0195375
			46.3445	0.39128	0.019564
			46.3451	0.39129	0.0195645
			46.3856	0.39226	0.019613
			46.3862	0.39312	0.019656
			46.3949	0.39398	0.019699
			46.4009	0.39508	0.019754
			46.4155	0.39794	0.019897
			46.4264	0.40004	0.020002
			46.4309	0.40096	0.020048
			46.4378	0.40232	0.020116
			46.438	0.40246	0.020123
			46.4584	0.40634	0.020317
			46.4687	0.40816	0.020408
			46.4878	0.41101	0.0205505
			46.4965	0.41241	0.0206205
			46.4983	0.41271	0.0206355
			46.5023	0.41291	0.0206455
			46.5088	0.41385	0.0206925
			46.5195	0.41483	0.0207415
			46.5363	0.41653	0.0208265
			46.5398	0.41676	0.020838
			46.543	0.41636	0.020818
			46.544	0.41739	0.0208695
			46.5465	0.41757	0.0208785
			46.5479	0.41745	0.0208725
			46.5489	0.41748	0.020874
			46.5501	0.41774	0.020887
[truncated: 479 more rows]

## Sheet: Fig4
Sample	measure 1	measure 2	measure 3	T1 (h)	error (h)
1	0.97	0.77	0.84	0.86	0.1
2	11.71	9.14	10.11	10.32	1.3
3	11.11	8.94	9.75	9.94	1.1
4	19.72	15.96	17.37	17.96	1.9

## Sheet: FigS1
270.15 K		265.15 K		260.15 K		255.15 K		250.15 K		245.15 K		240.15 K		235.15 K		230.15 K		225.15 K		220.15 K		215.15 K		210.15 K		205.15 K		200.15 K		195.15 K		190.15 K		185.15 K		180.15 K		175.15 K		170.15 K		165.15 K		160.15 K		155.15 K		150.15 K
Field (mT)	Intensity	Field (mT)	Intensity	Field (mT)	Intensity	Field (mT)	Intensity	Field (mT)	Intensity	Field (mT)	Intensity	Field (mT)	Intensity	Field (mT)	Intensity	Field (mT)	Intensity	Field (mT)	Intensity	Field (mT)	Intensity	Field (mT)	Intensity	Field (mT)	Intensity	Field (mT)	Intensity	Field (mT)	Intensity	Field (mT)	Intensity	Field (mT)	Intensity	Field (mT)	Intensity	Field (mT)	Intensity	Field (mT)	Intensity	Field (mT)	Intensity	Field (mT)	Intensity	Field (mT)	Intensity	Field (mT)	Intensity	Field (mT)	Intensity
328	-2.70486	328	-4.59759	328	-0.640187	328	0.670511	328	-2.80447	328	-2.46802	328	-2.06588	328	-3.06867	328	0.254122	328	-0.192214	328	-4.22886	328	-5.73849	328	0.35932	328	0.589964	328	-1.67546	328	-0.0753496	328	-0.0615622	328	3.92639	328	2.78095	328	1.91776	328	7.93304	328	5.81216	328	9.17976	328	9.90204	328	12.0622
328.001	-2.6833	328.001	-4.58085	328.001	-0.638672	328.001	0.667037	328.001	-2.81251	328.001	-2.4529	328.001	-2.07538	328.001	-3.08489	328.001	0.236792	328.001	-0.210886	328.001	-4.19378	328.001	-5.74291	328.001	0.35949	328.001	0.559705	328.001	-1.67834	328.001	-0.0960942	328.001	-0.096803	328.001	3.93755	328.001	2.81171	328.001	1.8987	328.001	7.91741	328.001	5.82432	328.001	9.19125	328.001	9.93314	328.001	12.069
328.003	-2.66174	328.003	-4.56035	328.003	-0.637184	328.003	0.663562	328.003	-2.82102	328.003	-2.43798	328.003	-2.08488	328.003	-3.10091	328.003	0.219462	328.003	-0.230278	328.003	-4.15816	328.003	-5.745	328.003	0.35966	328.003	0.529447	328.003	-1.68122	328.003	-0.117888	328.003	-0.132044	328.003	3.94864	328.003	2.84248	328.003	1.88009	328.003	7.90179	328.003	5.8364	328.003	9.2033	328.003	9.96424	328.003	12.0758
328.004	-2.64017	328.004	-4.53984	328.004	-0.635696	328.004	0.660136	328.004	-2.82926	328.004	-2.42294	328.004	-2.09438	328.004	-3.11727	328.004	0.202132	328.004	-0.249252	328.004	-4.12283	328.004	-5.7471	328.004	0.359831	328.004	0.499188	328.004	-1.68411	328.004	-0.139052	328.004	-0.167285	328.004	3.95984	328.004	2.87324	328.004	1.86471	328.004	7.88658	328.004	5.84848	328.004	9.21505	328.004	9.99534	328.004	12.0826
328.005	-2.61861	328.005	-4.51934	328.005	-0.634208	328.005	0.656624	328.005	-2.83749	328.005	-2.40791	328.005	-2.10389	328.005	-3.13343	328.005	0.184803	328.005	-0.268225	328.005	-4.0875	328.005	-5.74919	328.005	0.360002	328.005	0.46893	328.005	-1.68699	328.005	-0.160216	328.005	-0.202526	328.005	3.97098	328.005	2.904	328.005	1.84901	328.005	7.8703	328.005	5.86056	328.005	9.2268	328.005	10.0252	328.005	12.0893
328.007	-2.59705	328.007	-4.49902	328.007	-0.63272	328.007	0.653163	328.007	-2.84573	328.007	-2.39287	328.007	-2.11339	328.007	-3.1496	328.007	0.167473	328.007	-0.287198	328.007	-4.05217	328.007	-5.75128	328.007	0.360172	328.007	0.438671	328.007	-1.68987	328.007	-0.18138	328.007	-0.237766	328.007	3.98211	328.007	2.93477	328.007	1.8333	328.007	7.85454	328.007	5.87264	328.007	9.23855	328.007	10.0536	328.007	12.0961
328.008	-2.57555	328.008	-4.47838	328.008	-0.631231	328.008	0.649701	328.008	-2.85397	328.008	-2.37783	328.008	-2.12289	328.008	-3.16576	328.008	0.150143	328.008	-0.306171	328.008	-4.01684	328.008	-5.75338	328.008	0.360342	328.008	0.408412	328.008	-1.69275	328.008	-0.202544	328.008	-0.273007	328.008	3.99325	328.008	2.96553	328.008	1.81759	328.008	7.83877	328.008	5.88472	328.008	9.2503	328.008	10.082	328.008	12.1029
328.009	-2.5543	328.009	-4.45793	328.009	-0.629743	328.009	0.64624	328.009	-2.8622	328.009	-2.3628	328.009	-2.13239	328.009	-3.18193	328.009	0.132813	328.009	-0.325144	328.009	-3.98151	328.009	-5.75548	328.009	0.360513	328.009	0.37709	328.009	-1.69563	328.009	-0.223708	328.009	-0.308248	328.009	4.00439	328.009	2.9963	328.009	1.80189	328.009	7.82301	328.009	5.8968	328.009	9.26205	328.009	10.1107	328.009	12.1097
328.011	-2.53306	328.011	-4.43747	328.011	-0.628255	328.011	0.642779	328.011	-2.87044	328.011	-2.34776	328.011	-2.14189	328.011	-3.19809	328.011	0.115484	328.011	-0.344117	328.011	-3.94618	328.011	-5.75757	328.011	0.360683	328.011	0.345627	328.011	-1.69852	328.011	-0.244872	328.011	-0.343489	328.011	4.01553	328.011	3.02706	328.011	1.78618	328.011	7.80724	328.011	5.90887	328.011	9.2738	328.011	10.1388	328.011	12.1165
328.012	-2.51181	328.012	-4.41702	328.012	-0.626767	328.012	0.639318	328.012	-2.87868	328.012	-2.33272	328.012	-2.15139	328.012	-3.21426	328.012	0.0981625	328.012	-0.36309	328.012	-3.91085	328.012	-5.75966	328.012	0.360854	328.012	0.314164	328.012	-1.7014	328.012	-0.266036	328.012	-0.380762	328.012	4.02666	328.012	3.05783	328.012	1.77047	328.012	7.79147	328.012	5.92095	328.012	9.28555	328.012	10.1673	328.012	12.1232
328.013	-2.491	328.013	-4.39656	328.013	-0.625279	328.013	0.635857	328.013	-2.88691	328.013	-2.31769	328.013	-2.1609	328.013	-3.23043	328.013	0.079671	328.013	-0.382063	328.013	-3.87552	328.013	-5.76175	328.013	0.361024	328.013	0.283423	328.013	-1.70544	328.013	-0.2872	328.013	-0.422217	328.013	4.0378	328.013	3.092	328.013	1.75476	328.013	7.77571	328.013	5.93303	328.013	9.2973	328.013	10.1958	328.013	12.13
328.015	-2.46946	328.015	-4.37611	328.015	-0.623791	328.015	0.632395	328.015	-2.89515	328.015	-2.30265	328.015	-2.17047	328.015	-3.24659	328.015	0.0613643	328.015	-0.401036	328.015	-3.8402	328.015	-5.76385	328.015	0.361194	328.015	0.251426	328.015	-1.71494	328.015	-0.308364	328.015	-0.463998	328.015	4.04894	328.015	3.12796	328.015	1.73906	328.015	7.75994	328.015	5.94278	328.015	9.30905	328.015	10.2242	328.015	12.1368
328.016	-2.44832	328.016	-4.35565	328.016	-0.62258	328.016	0.628934	328.016	-2.90112	328.016	-2.28735	328.016	-2.18001	328.016	-3.26276	328.016	0.0430576	328.016	-0.420009	328.016	-3.80463	328.016	-5.76594	328.016	0.361365	328.016	0.220157	328.016	-1.72431	328.016	-0.328956	328.016	-0.505778	328.016	4.06007	328.016	3.16418	328.016	1.72335	328.016	7.74418	328.016	5.95024	328.016	9.31906	328.016	10.2527	328.016	12.1436
328.017	-2.42718	328.017	-4.3352	328.017	-0.621352	328.017	0.625473	328.017	-2.90401	328.017	-2.27081	328.017	-2.18955	328.017	-3.2784	328.017	0.024751	328.017	-0.439856	328.017	-3.76879	328.017	-5.76803	328.017	0.360667	328.017	0.188887	328.017	-1.73368	328.017	-0.347743	328.017	-0.547558	328.017	4.07088	328.017	3.2004	328.017	1.70764	328.017	7.72841	328.017	5.95773	328.017	9.32852	328.017	10.2812	328.017	12.1503
328.019	-2.40605	328.019	-4.31474	328.019	-0.620134	328.019	0.622178	328.019	-2.90683	328.019	-2.25435	328.019	-2.19909	328.019	-3.29313	328.019	0.00644429	328.019	-0.459433	328.019	-3.73302	328.019	-5.77013	328.019	0.358074	328.019	0.157618	328.019	-1.74305	328.019	-0.366101	328.019	-0.589338	328.019	4.08128	328.019	3.23663	328.019	1.69185	328.019	7.71264	328.019	5.96522	328.019	9.33787	328.019	10.3097	328.019	12.1571
328.02	-2.38491	328.02	-4.29429	328.02	-0.618916	328.02	0.619967	328.02	-2.90965	328.02	-2.23788	328.02	-2.20862	328.02	-3.30787	328.02	-0.0118624	328.02	-0.479009	328.02	-3.69724	328.02	-5.77222	328.02	0.355429	328.02	0.126349	328.02	-1.75242	328.02	-0.384458	328.02	-0.631118	328.02	4.09166	328.02	3.27285	328.02	1.6762	328.02	7.69707	328.02	5.97271	328.02	9.34722	328.02	10.3381	328.02	12.1596
328.021	-2.36378	328.021	-4.27224	328.021	-0.617698	328.021	0.617786	328.021	-2.91247	328.021	-2.22142	328.021	-2.21816	328.021	-3.3226	328.021	-0.0301691	328.021	-0.498586	328.021	-3.66147	328.021	-5.77297	328.021	0.352784	328.021	0.0950801	328.021	-1.76179	328.021	-0.402815	328.021	-0.672898	328.021	4.10203	328.021	3.30907	328.021	1.66047	328.021	7.68117	328.021	5.98021	328.021	9.35657	328.021	10.3666	328.021	12.1574
328.023	-2.34264	328.023	-4.24821	328.023	-0.61648	328.023	0.615606	328.023	-2.91529	328.023	-2.20496	328.023	-2.2277	328.023	-3.33733	328.023	-0.0484757	328.023	-0.518163	328.023	-3.62569	328.023	-5.77282	328.023	0.350139	328.023	0.063811	328.023	-1.77116	328.023	-0.421173	328.023	-0.714679	328.023	4.1124	328.023	3.34529	328.023	1.64724	328.023	7.66546	328.023	5.9877	328.023	9.36593	328.023	10.3951	328.023	12.1552
328.024	-2.32151	328.024	-4.22446	328.024	-0.615262	328.024	0.613425	328.024	-2.91811	328.024	-2.18849	328.024	-2.23724	328.024	-3.35206	328.024	-0.0667824	328.024	-0.53774	328.024	-3.58992	328.024	-5.77268	328.024	0.347494	328.024	0.0325419	328.024	-1.78053	328.024	-0.43953	328.024	-0.756459	328.024	4.12277	328.024	3.38151	328.024	1.63555	328.024	7.65018	328.024	5.99519	328.024	9.37528	328.024	10.4226	328.024	12.153
328.025	-2.30037	328.025	-4.2007	328.025	-0.614044	328.025	0.611245	328.025	-2.92093	328.025	-2.17203	328.025	-2.24678	328.025	-3.36679	328.025	-0.0850891	328.025	-0.557317	328.025	-3.55414	328.025	-5.77253	328.025	0.34485	328.025	0.00127275	328.025	-1.7899	328.025	-0.457887	328.025	-0.798239	328.025	4.13315	328.025	3.41773	328.025	1.62386	328.025	7.63557	328.025	6.00268	328.025	9.38463	328.025	10.4484	328.025	12.1509
328.027	-2.27924	328.027	-4.17694	328.027	-0.612826	328.027	0.609064	328.027	-2.92375	328.027	-2.15557	328.027	-2.25631	328.027	-3.38152	328.027	-0.103396	328.027	-0.576894	328.027	-3.51837	328.027	-5.77238	328.027	0.342205	328.027	-0.0299964	328.027	-1.79927	328.027	-0.476244	328.027	-0.840019	328.027	4.14352	328.027	3.45395	328.027	1.61217	328.027	7.62097	328.027	6.01017	328.027	9.39398	328.027	10.4739	328.027	12.1487
328.028	-2.25885	328.028	-4.15318	328.028	-0.611608	328.028	0.606884	328.028	-2.92657	328.028	-2.1391	328.028	-2.26584	328.028	-3.39625	328.028	-0.121887	328.028	-0.59647	328.028	-3.4826	328.028	-5.77224	328.028	0.33956	328.028	-0.0605855	328.028	-1.80864	328.028	-0.494602	328.028	-0.881924	328.028	4.15389	328.028	3.48983	328.028	1.60047	328.028	7.60636	328.028	6.01767	328.028	9.40334	328.028	10.4993	328.028	12.1465
328.029	-2.2388	328.029	-4.12942	328.029	-0.61039	328.029	0.604704	328.029	-2.92939	328.029	-2.12264	328.029	-2.27538	328.029	-3.41098	328.029	-0.140064	328.029	-0.616047	328.029	-3.44682	328.029	-5.77209	328.029	0.336915	328.029	-0.0912446	328.029	-1.81791	328.029	-0.512959	328.029	-0.923624	328.029	4.16427	328.029	3.5263	328.029	1.58878	328.029	7.59176	328.029	6.02515	328.029	9.41269	328.029	10.5247	328.029	12.1444
328.031	-2.21901	328.031	-4.10566	328.031	-0.609176	328.031	0.602523	328.031	-2.93215	328.031	-2.10643	328.031	-2.28492	328.031	-3.42571	328.031	-0.158418	328.031	-0.635677	328.031	-3.41088	328.031	-5.77195	328.031	0.33427	328.031	-0.121459	328.031	-1.82734	328.031	-0.531316	328.031	-0.965435	328.031	4.17464	328.031	3.56243	328.031	1.57709	328.031	7.57715	328.031	6.03265	328.031	9.42212	328.031	10.5502	328.031	12.1422
328.032	-2.19922	328.032	-4.0819	328.032	-0.607955	328.032	0.600343	328.032	-2.93502	328.032	-2.08975	328.032	-2.29443	328.032	-3.44073	328.032	-0.177002	328.032	-0.655211	328.032	-3.37524	328.032	-5.7718	328.032	0.331625	328.032	-0.151674	328.032	-1.83669	328.032	-0.549445	328.032	-1.01046	328.032	4.18492	328.032	3.59931	328.032	1.5654	328.032	7.56255	328.032	6.04014	328.032	9.43141	328.032	10.5756	328.032	12.14
328.033	-2.17943	328.033	-4.05814	328.033	-0.606738	328.033	0.598162	328.033	-2.93782	328.033	-2.07336	328.033	-2.3039	328.033	-3.45521	328.033	-0.196137	328.033	-0.674803	328.033	-3.33942	328.033	-5.77165	328.033	0.32889	328.033	-0.181889	328.033	-1.84969	328.033	-0.567957	328.033	-1.05773	328.033	4.19537	328.033	3.63932	328.033	1.55392	328.033	7.54794	328.033	6.04763	328.033	9.44078	328.033	10.6011	328.033	12.1378
328.035	-2.15964	328.035	-4.03438	328.035	-0.605927	328.035	0.596019	328.035	-2.94063	328.035	-2.05697	328.035	-2.31336	328.035	-3.47003	328.035	-0.215272	328.035	-0.694395	328.035	-3.30359	328.035	-5.77151	328.035	0.326303	328.035	-0.212104	328.035	-1.86429	328.035	-0.586256	328.035	-1.105	328.035	4.20572	328.035	3.67934	328.035	1.54208	328.035	7.53321	328.035	6.05159	328.035	9.45016	328.035	10.6265	328.035	12.1357
328.036	-2.13985	328.036	-4.0113	328.036	-0.605762	328.036	0.593813	328.036	-2.94012	328.036	-2.04006	328.036	-2.32282	328.036	-3.48484	328.036	-0.234407	328.036	-0.714329	328.036	-3.26916	328.036	-5.77136	328.036	0.323636	328.036	-0.242319	328.036	-1.87889	328.036	-0.603076	328.036	-1.15227	328.036	4.21606	328.036	3.71935	328.036	1.53044	328.036	7.5187	328.036	6.05553	328.036	9.45729	328.036	10.652	328.036	12.1335
328.037	-2.12006	328.037	-3.98701	328.037	-0.605596	328.037	0.591642	328.037	-2.9386	328.037	-2.02301	328.037	-2.33229	328.037	-3.49832	328.037	-0.253542	328.037	-0.734314	328.037	-3.2348	328.037	-5.77121	328.037	0.319403	328.037	-0.272533	328.037	-1.89349	328.037	-0.617904	328.037	-1.19954	328.037	4.2252	328.037	3.75936	328.037	1.51881	328.037	7.50406	328.037	6.05948	328.037	9.46418	328.037	10.6774	328.037	12.1314
328.039	-2.10027	328.039	-3.96344	328.039	-0.605431	328.039	0.589793	328.039	-2.93709	328.039	-2.00596	328.039	-2.34175	328.039	-3.51134	328.039	-0.272677	328.039	-0.7543	328.039	-3.20044	328.039	-5.77107	328.039	0.314117	328.039	-0.302748	328.039	-1.90809	328.039	-0.632733	328.039	-1.24682	328.039	4.23397	328.039	3.79937	328.039	1.50717	328.039	7.48942	328.039	6.06342	328.039	9.47107	328.039	10.7022	328.039	12.1292
328.04	-2.08047	328.04	-3.93986	328.04	-0.605265	328.04	0.588378	328.04	-2.93557	328.04	-1.9889	328.04	-2.35122	328.04	-3.52436	328.04	-0.291813	328.04	-0.774286	328.04	-3.16609	328.04	-5.77092	328.04	0.30883	328.04	-0.332963	328.04	-1.92269	328.04	-0.647561	328.04	-1.29409	328.04	4.24273	328.04	3.83939	328.04	1.49554	328.04	7.47478	328.04	6.06737	328.04	9.47796	328.04	10.7282	328.04	12.1203
328.041	-2.06068	328.041	-3.91343	328.041	-0.605099	328.041	0.586963	328.041	-2.93405	328.041	-1.97185	328.041	-2.36068	328.041	-3.53738	328.041	-0.310948	328.041	-0.794272	328.041	-3.13173	328.041	-5.76898	328.041	0.303544	328.041	-0.363178	328.041	-1.93729	328.041	-0.66239	328.041	-1.34136	328.041	4.2515	328.041	3.8794	328.041	1.48393	328.041	7.46014	328.041	6.07131	328.041	9.48485	328.041	10.7534	328.041	12.1099
328.043	-2.04089	328.043	-3.88691	328.043	-0.604934	328.043	0.585547	328.043	-2.93254	328.043	-1.9548	328.043	-2.37011	328.043	-3.55041	328.043	-0.330181	328.043	-0.814258	328.043	-3.09738	328.043	-5.76691	328.043	0.298258	328.043	-0.393392	328.043	-1.95189	328.043	-0.677218	328.043	-1.38881	328.043	4.26026	328.043	3.91864	328.043	1.47601	328.043	7.4455	328.043	6.07526	328.043	9.49174	328.043	10.7787	328.043	12.0996
328.044	-2.02109	328.044	-3.8604	328.044	-0.604768	328.044	0.584132	328.044	-2.93102	328.044	-1.93775	328.044	-2.3796	328.044	-3.56343	328.044	-0.349238	328.044	-0.834243	328.044	-3.06302	328.044	-5.76484	328.044	0.292972	328.044	-0.423182	328.044	-1.96629	328.044	-0.692046	328.044	-1.43596	328.044	4.26903	328.044	3.95924	328.044	1.4681	328.044	7.43246	328.044	6.07917	328.044	9.49863	328.044	10.8009	328.044	12.0892
328.045	-2.00131	328.045	-3.83389	328.045	-0.604603	328.045	0.582717	328.045	-2.92951	328.045	-1.92069	328.045	-2.38906	328.045	-3.57645	328.045	-0.3684	328.045	-0.854229	328.045	-3.02867	328.045	-5.76277	328.045	0.287686	328.045	-0.453669	328.045	-1.98102	328.045	-0.706875	328.045	-1.48328	328.045	4.27779	328.045	3.99904	328.045	1.46018	328.045	7.42023	328.045	6.08314	328.045	9.50552	328.045	10.8229	328.045	12.0788
328.047	-1.98151	328.047	-3.80738	328.047	-0.604437	328.047	0.581302	328.047	-2.928	328.047	-1.90387	328.047	-2.39851	328.047	-3.58947	328.047	-0.387562	328.047	-0.874417	328.047	-2.99439	328.047	-5.7607	328.047	0.2824	328.047	-0.483777	328.047	-1.99557	328.047	-0.721688	328.047	-1.5306	328.047	4.28656	328.047	4.03884	328.047	1.45226	328.047	7.408	328.047	6.08708	328.047	9.51253	328.047	10.8448	328.047	12.0685
328.048	-1.96258	328.048	-3.78087	328.048	-0.604272	328.048	0.579887	328.048	-2.92648	328.048	-1.88667	328.048	-2.40797	328.048	-3.60293	328.048	-0.406724	328.048	-0.894277	328.048	-2.95998	328.048	-5.75863	328.048	0.277027	328.048	-0.512175	328.048	-2.01012	328.048	-0.736527	328.048	-1.57792	328.048	4.29524	328.048	4.07864	328.048	1.44452	328.048	7.39578	328.048	6.09102	328.048	9.51935	328.048	10.8668	328.048	12.0581
328.049	-1.94438	328.049	-3.75436	328.049	-0.604107	328.049	0.578479	328.049	-2.92496	328.049	-1.86968	328.049	-2.41742	328.049	-3.61567	328.049	-0.425886	328.049	-0.914314	328.049	-2.92565	328.049	-5.75656	328.049	0.271801	328.049	-0.539426	328.049	-2.02467	328.049	-0.751352	328.049	-1.62524	328.049	4.30406	328.049	4.11845	328.049	1.43647	328.049	7.38352	328.049	6.09495	328.049	9.52626	328.049	10.8888	328.049	12.0477
328.051	-1.92618	328.051	-3.72868	328.051	-0.603941	328.051	0.577058	328.051	-2.92345	328.051	-1.85269	328.051	-2.42687	328.051	-3.6288	328.051	-0.445047	328.051	-0.934351	328.051	-2.89131	328.051	-5.75449	328.051	0.266492	328.051	-0.566677	328.051	-2.03922	328.051	-0.766176	328.051	-1.67256	328.051	4.3128	328.051	4.15825	328.051	1.4286	328.051	7.37132	328.051	6.09889	328.051	9.53318	328.051	10.9107	328.051	12.0376
328.052	-1.90799	328.052	-3.70146	328.052	-0.603776	328.052	0.575645	328.052	-2.92194	328.052	-1.83569	328.052	-2.43588	328.052	-3.64194	328.052	-0.464423	328.052	-0.954387	328.052	-2.85697	328.052	-5.75239	328.052	0.261183	328.052	-0.593928	328.052	-2.05431	328.052	-0.781	328.052	-1.72272	328.052	4.32154	328.052	4.19951	328.052	1.42073	328.052	7.35908	328.052	6.10282	328.052	9.5401	328.052	10.9327	328.052	12.0271
328.053	-1.88979	328.053	-3.67518	328.053	-0.60361	328.053	0.574232	328.053	-2.92042	328.053	-1.8187	328.053	-2.44457	328.053	-3.65507	328.053	-0.484036	328.053	-0.974424	328.053	-2.82264	328.053	-5.75034	328.053	0.255874	328.053	-0.621179	328.053	-2.07273	328.053	-0.795824	328.053	-1.77311	328.053	4.33029	328.053	4.24127	328.053	1.41286	328.053	7.34685	328.053	6.10524	328.053	9.54702	328.053	10.9542	328.053	12.0167
328.055	-1.87159	328.055	-3.64891	328.055	-0.604875	328.055	0.572819	328.055	-2.91875	328.055	-1.80184	328.055	-2.45325	328.055	-3.66821	328.055	-0.503649	328.055	-0.994228	328.055	-2.78882	328.055	-5.74827	328.055	0.250565	328.055	-0.648431	328.055	-2.09114	328.055	-0.810649	328.055	-1.82351	328.055	4.33903	328.055	4.28304	328.055	1.40499	328.055	7.33461	328.055	6.10588	328.055	9.55348	328.055	10.9765	328.055	12.0064
328.056	-1.85339	328.056	-3.62263	328.056	-0.606599	328.056	0.571406	328.056	-2.91391	328.056	-1.78538	328.056	-2.46193	328.056	-3.68084	328.056	-0.523262	328.056	-1.01365	328.056	-2.75657	328.056	-5.74619	328.056	0.245199	328.056	-0.675682	328.056	-2.10955	328.056	-0.822713	328.056	-1.8739	328.056	4.34763	328.056	4.32481	328.056	1.39712	328.056	7.32238	328.056	6.10651	328.056	9.55766	328.056	10.9984	328.056	11.9961
328.057	-1.8352	328.057	-3.59636	328.057	-0.608324	328.057	0.569993	328.057	-2.90908	328.057	-1.76891	328.057	-2.47062	328.057	-3.6919	328.057	-0.542876	328.057	-1.03307	328.057	-2.72432	328.057	-5.74411	328.057	0.238202	328.057	-0.702933	328.057	-2.12797	328.057	-0.833791	328.057	-1.92459	328.057	4.35436	328.057	4.36637	328.057	1.38925	328.057	7.31014	328.057	6.10714	328.057	9.56184	328.057	11.0202	328.057	11.9858
328.059	-1.81696	328.059	-3.57009	328.059	-0.610049	328.059	0.568999	328.059	-2.90424	328.059	-1.75244	328.059	-2.47917	328.059	-3.70296	328.059	-0.562424	328.059	-1.05249	328.059	-2.69206	328.059	-5.74203	328.059	0.231205	328.059	-0.729712	328.059	-2.14604	328.059	-0.844868	328.059	-1.97476	328.059	4.3611	328.059	4.4083	328.059	1.38138	328.059	7.29791	328.059	6.10778	328.059	9.56602	328.059	11.0421	328.059	11.975
328.06	-1.79879	328.06	-3.54327	328.06	-0.611772	328.06	0.568202	328.06	-2.89941	328.06	-1.73597	328.06	-2.48794	328.06	-3.71402	328.06	-0.58208	328.06	-1.07191	328.06	-2.65981	328.06	-5.73954	328.06	0.224207	328.06	-0.7573	328.06	-2.1647	328.06	-0.855945	328.06	-2.02524	328.06	4.36784	328.06	4.45001	328.06	1.37351	328.06	7.28567	328.06	6.1084	328.06	9.5702	328.06	11.0639	328.06	11.9579
328.061	-1.78058	328.061	-3.51483	328.061	-0.613498	328.061	0.567405	328.061	-2.89451	328.061	-1.71936	328.061	-2.49659	328.061	-3.72508	328.061	-0.601676	328.061	-1.09122	328.061	-2.62758	328.061	-5.73623	328.061	0.21721	328.061	-0.784428	328.061	-2.18302	328.061	-0.867132	328.061	-2.07571	328.061	4.37458	328.061	4.49171	328.061	1.36657	328.061	7.27343	328.061	6.10904	328.061	9.57446	328.061	11.0858	328.061	11.9407
328.063	-1.76238	328.063	-3.48639	328.063	-0.615222	328.063	0.566608	328.063	-2.88973	328.063	-1.70299	328.063	-2.50524	328.063	-3.7363	328.063	-0.621273	328.063	-1.11072	328.063	-2.59531	328.063	-5.73293	328.063	0.210272	328.063	-0.811556	328.063	-2.20135	328.063	-0.87812	328.063	-2.12618	328.063	4.3813	328.063	4.53342	328.063	1.36187	328.063	7.2612	328.063	6.10967	328.063	9.57858	328.063	11.106	328.063	11.9236
328.064	-1.74417	328.064	-3.45795	328.064	-0.616947	328.064	0.565801	328.064	-2.88488	328.064	-1.68649	328.064	-2.5139	328.064	-3.74726	328.064	-0.64087	328.064	-1.13011	328.064	-2.56307	328.064	-5.72962	328.064	0.203231	328.064	-0.838684	328.064	-2.21967	328.064	-0.889228	328.064	-2.17666	328.064	4.38805	328.064	4.57513	328.064	1.35706	328.064	7.25311	328.064	6.1103	328.064	9.58278	328.064	11.125	328.064	11.9064
328.065	-1.72596	328.065	-3.42951	328.065	-0.618671	328.065	0.565013	328.065	-2.88003	328.065	-1.66998	328.065	-2.52255	328.065	-3.75836	328.065	-0.660466	328.065	-1.1495	328.065	-2.53082	328.065	-5.72631	328.065	0.19625	328.065	-0.865812	328.065	-2.238	328.065	-0.900335	328.065	-2.22713	328.065	4.39478	328.065	4.61684	328.065	1.35232	328.065	7.24536	328.065	6.11093	328.065	9.58698	328.065	11.1439	328.065	11.8896
328.067	-1.70775	328.067	-3.40141	328.067	-0.620395	328.067	0.564213	328.067	-2.87518	328.067	-1.65347	328.067	-2.5312	328.067	-3.76946	328.067	-0.680063	328.067	-1.16889	328.067	-2.49857	328.067	-5.72297	328.067	0.189268	328.067	-0.89294	328.067	-2.25632	328.067	-0.911443	328.067	-2.27761	328.067	4.40151	328.067	4.65855	328.067	1.34758	328.067	7.23739	328.067	6.11156	328.067	9.59118	328.067	11.1628	328.067	11.8722
328.068	-1.69125	328.068	-3.37272	328.068	-0.622119	328.068	0.563414	328.068	-2.87033	328.068	-1.63697	328.068	-2.53985	328.068	-3.78057	328.068	-0.69966	328.068	-1.18828	328.068	-2.46633	328.068	-5.71969	328.068	0.182287	328.068	-0.916035	328.068	-2.27465	328.068	-0.922551	328.068	-2.32808	328.068	4.40825	328.068	4.70026	328.068	1.34284	328.068	7.22955	328.068	6.11219	328.068	9.59538	328.068	11.1814	328.068	11.8551
328.069	-1.67553	328.069	-3.34437	328.069	-0.623844	328.069	0.562614	328.069	-2.86547	328.069	-1.62046	328.069	-2.5485	328.069	-3.79167	328.069	-0.719257	328.069	-1.20767	328.069	-2.43408	328.069	-5.71637	328.069	0.175305	328.069	-0.938364	328.069	-2.29297	328.069	-0.933659	328.069	-2.37855	328.069	4.41498	328.069	4.74197	328.069	1.3381	328.069	7.2217	328.069	6.11282	328.069	9.59958	328.069	11.2006	328.069	11.838
328.071	-1.65982	328.071	-3.31602	328.071	-0.625568	328.071	0.561815	328.071	-2.86062	328.071	-1.60395	328.071	-2.55716	328.071	-3.80277	328.071	-0.738853	328.071	-1.22706	328.071	-2.40183	328.071	-5.71305	328.071	0.168324	328.071	-0.960693	328.071	-2.3113	328.071	-0.944767	328.071	-2.42925	328.071	4.42171	328.071	4.78364	328.071	1.33336	328.071	7.21385	328.071	6.11345	328.071	9.60378	328.071	11.2194	328.071	11.821
328.072	-1.6441	328.072	-3.28767	328.072	-0.627292	328.072	0.561015	328.072	-2.85577	328.072	-1.58745	328.072	-2.56473	328.072	-3.81388	328.072	-0.758642	328.072	-1.24646	328.072	-2.36959	328.072	-5.70973	328.072	0.161342	328.072	-0.983023	328.072	-2.33051	328.072	-0.955874	328.072	-2.48031	328.072	4.42845	328.072	4.825	328.072	1.32862	328.072	7.20601	328.072	6.11408	328.072	9.60798	328.072	11.2382	328.072	11.8039
328.073	-1.62837	328.073	-3.25932	328.073	-0.629361	328.073	0.560215	328.073	-2.85092	328.073	-1.57094	328.073	-2.57186	328.073	-3.82498	328.073	-0.77839	328.073	-1.26585	328.073	-2.33734	328.073	-5.70642	328.073	0.154361	328.073	-1.00516	328.073	-2.35028	328.073	-0.966982	328.073	-2.53172	328.073	4.43518	328.073	4.86666	328.073	1.32388	328.073	7.19816	328.073	6.1131	328.073	9.61218	328.073	11.2571	328.073	11.7868
328.075	-1.61267	328.075	-3.23096	328.075	-0.634135	328.075	0.559416	328.075	-2.84525	328.075	-1.5556	328.075	-2.57929	328.075	-3.83608	328.075	-0.798384	328.075	-1.28415	328.075	-2.30686	328.075	-5.7031	328.075	0.14738	328.075	-1.02764	328.075	-2.37058	328.075	-0.977846	328.075	-2.58292	328.075	4.44191	328.075	4.90814	328.075	1.31914	328.075	7.19031	328.075	6.11188	328.075	9.61485	328.075	11.2759	328.075	11.7698
328.076	-1.59695	328.076	-3.20261	328.076	-0.638882	328.076	0.558616	328.076	-2.83796	328.076	-1.54033	328.076	-2.58654	328.076	-3.84494	328.076	-0.818236	328.076	-1.302	328.076	-2.27754	328.076	-5.69978	328.076	0.139859	328.076	-1.04992	328.076	-2.39057	328.076	-0.98553	328.076	-2.63412	328.076	4.44768	328.076	4.94962	328.076	1.3144	328.076	7.18247	328.076	6.11059	328.076	9.61612	328.076	11.2947	328.076	11.7527
328.077	-1.58123	328.077	-3.17426	328.077	-0.643673	328.077	0.557816	328.077	-2.83084	328.077	-1.52565	328.077	-2.5938	328.077	-3.85327	328.077	-0.838087	328.077	-1.32041	328.077	-2.24873	328.077	-5.69647	328.077	0.131934	328.077	-1.0722	328.077	-2.41056	328.077	-0.993315	328.077	-2.68532	328.077	4.45171	328.077	4.9911	328.077	1.30966	328.077	7.17462	328.077	6.10934	328.077	9.61734	328.077	11.3135	328.077	11.7356
328.079	-1.56551	328.079	-3.14591	328.079	-0.64844	328.079	0.557014	328.079	-2.82362	328.079	-1.51063	328.079	-2.60106	328.079	-3.86182	328.079	-0.857939	328.079	-1.3385	328.079	-2.21962	328.079	-5.69315	328.079	0.123709	328.079	-1.09448	328.079	-2.43055	328.079	-1.00093	328.079	-2.73652	328.079	4.45572	328.079	5.03258	328.079	1.30497	328.079	7.16677	328.079	6.10809	328.079	9.61859	328.079	11.3324	328.079	11.7174
328.08	-1.54979	328.08	-3.11696	328.08	-0.653207	328.08	0.556191	328.08	-2.8164	328.08	-1.49561	328.08	-2.60832	328.08	-3.87025	328.08	-0.87779	328.08	-1.35659	328.08	-2.19051	328.08	-5.68908	328.08	0.115662	328.08	-1.11676	328.08	-2.45053	328.08	-1.00864	328.08	-2.78771	328.08	4.45974	328.08	5.07406	328.08	1.30019	328.08	7.15904	328.08	6.10684	328.08	9.61984	328.08	11.3512	328.08	11.6948
328.081	-1.53407	328.081	-3.08666	328.081	-0.657974	328.081	0.555402	328.081	-2.80917	328.081	-1.48059	328.081	-2.61558	328.081	-3.87868	328.081	-0.897641	328.081	-1.37468	328.081	-2.1614	328.081	-5.68481	328.081	0.107615	328.081	-1.13903	328.081	-2.47052	328.081	-1.01635	328.081	-2.83891	328.081	4.46376	328.081	5.11554	328.081	1.29655	328.081	7.15111	328.081	6.10559	328.081	9.62109	328.081	11.3699	328.081	11.6721
328.083	-1.51835	328.083	-3.05729	328.083	-0.662741	328.083	0.554594	328.083	-2.80195	328.083	-1.46557	328.083	-2.62284	328.083	-3.88711	328.083	-0.917493	328.083	-1.39277	328.083	-2.13229	328.083	-5.68055	328.083	0.0995672	328.083	-1.16131	328.083	-2.49051	328.083	-1.02406	328.083	-2.89011	328.083	4.46779	328.083	5.15702	328.083	1.29398	328.083	7.14414	328.083	6.10434	328.083	9.62234	328.083	11.3858	328.083	11.6497
328.084	-1.50263	328.084	-3.02736	328.084	-0.667508	328.084	0.553786	328.084	-2.79473	328.084	-1.45055	328.084	-2.63009	328.084	-3.89554	328.084	-0.937344	328.084	-1.41087	328.084	-2.10318	328.084	-5.67628	328.084	0.0915198	328.084	-1.18359	328.084	-2.51049	328.084	-1.03177	328.084	-2.94131	328.084	4.47181	328.084	5.1985	328.084	1.2914	328.084	7.14092	328.084	6.10308	328.084	9.62358	328.084	11.4012	328.084	11.6272
328.085	-1.48691	328.085	-2.99744	328.085	-0.672275	328.085	0.552978	328.085	-2.78751	328.085	-1.43554	328.085	-2.63735	328.085	-3.90397	328.085	-0.957196	328.085	-1.42896	328.085	-2.07407	328.085	-5.67202	328.085	0.0834724	328.085	-1.20587	328.085	-2.53048	328.085	-1.03948	328.085	-2.99251	328.085	4.47584	328.085	5.23998	328.085	1.28883	328.085	7.1377	328.085	6.10183	328.085	9.62483	328.085	11.4174	328.085	11.6046
328.087	-1.47118	328.087	-2.96751	328.087	-0.677042	328.087	0.55217	328.087	-2.78029	328.087	-1.42052	328.087	-2.64461	328.087	-3.9124	328.087	-0.977047	328.087	-1.44705	328.087	-2.04496	328.087	-5.66775	328.087	0.075425	328.087	-1.22802	328.087	-2.55047	328.087	-1.04719	328.087	-3.0437	328.087	4.47986	328.087	5.28146	328.087	1.28625	328.087	7.13449	328.087	6.10058	328.087	9.62608	328.087	11.4331	328.087	11.582
328.088	-1.4576	328.088	-2.93759	328.088	-0.681809	328.088	0.551363	328.088	-2.77306	328.088	-1.4055	328.088	-2.65176	328.088	-3.92083	328.088	-0.996812	328.088	-1.46514	328.088	-2.01586	328.088	-5.66349	328.088	0.0673777	328.088	-1.24433	328.088	-2.57046	328.088	-1.0549	328.088	-3.09381	328.088	4.48388	328.088	5.32179	328.088	1.28368	328.088	7.13127	328.088	6.09933	328.088	9.62733	328.088	11.4489	328.088	11.5595
328.089	-1.44426	328.089	-2.90766	328.089	-0.686576	328.089	0.550555	328.089	-2.76584	328.089	-1.39048	328.089	-2.65911	328.089	-3.92926	328.089	-1.01674	328.089	-1.48323	328.089	-1.98675	328.089	-5.65922	328.089	0.0593303	328.089	-1.26093	328.089	-2.59039	328.089	-1.06261	328.089	-3.14573	328.089	4.48791	328.089	5.36401	328.089	1.2811	328.089	7.12805	328.089	6.0981	328.089	9.62858	328.089	11.4647	328.089	11.5369
328.091	-1.43121	328.091	-2.87773	328.091	-0.691227	328.091	0.549747	328.091	-2.75862	328.091	-1.37544	328.091	-2.66634	328.091	-3.93769	328.091	-1.03656	328.091	-1.50114	328.091	-1.95751	328.091	-5.65496	328.091	0.0512829	328.091	-1.27705	328.091	-2.61041	328.091	-1.07032	328.091	-3.19586	328.091	4.49193	328.091	5.40365	328.091	1.27853	328.091	7.12483	328.091	6.09683	328.091	9.62984	328.091	11.4804	328.091	11.5143
328.092	-1.418	328.092	-2.84781	328.092	-0.696076	328.092	0.548939	328.092	-2.75148	328.092	-1.36044	328.092	-2.67242	328.092	-3.94585	328.092	-1.05632	328.092	-1.51937	328.092	-1.92851	328.092	-5.65069	328.092	0.0434734	328.092	-1.29344	328.092	-2.63062	328.092	-1.07812	328.092	-3.24551	328.092	4.49595	328.092	5.4426	328.092	1.27595	328.092	7.12161	328.092	6.09545	328.092	9.63108	328.092	11.4962	328.092	11.4918
328.093	-1.40478	328.093	-2.81788	328.093	-0.702561	328.093	0.548131	328.093	-2.7442	328.093	-1.34615	328.093	-2.67839	328.093	-3.95447	328.093	-1.07605	328.093	-1.53678	328.093	-1.89936	328.093	-5.64643	328.093	0.0352244	328.093	-1.30983	328.093	-2.65089	328.093	-1.08577	328.093	-3.29517	328.093	4.50003	328.093	5.48155	328.093	1.27341	328.093	7.1184	328.093	6.09297	328.093	9.63233	328.093	11.5119	328.093	11.4692
328.095	-1.39157	328.095	-2.78796	328.095	-0.711284	328.095	0.547308	328.095	-2.73626	328.095	-1.3336	328.095	-2.68437	328.095	-3.9615	328.095	-1.09578	328.095	-1.55296	328.095	-1.87317	328.095	-5.64216	328.095	0.0272442	328.095	-1.32621	328.095	-2.67116	328.095	-1.09209	328.095	-3.34482	328.095	4.50402	328.095	5.5205	328.095	1.27081	328.095	7.11518	328.095	6.0905	328.095	9.63048	328.095	11.5277	328.095	11.4466
328.096	-1.37835	328.096	-2.75803	328.096	-0.720007	328.096	0.546511	328.096	-2.72802	328.096	-1.32106	328.096	-2.69035	328.096	-3.96665	328.096	-1.11552	328.096	-1.56913	328.096	-1.84737	328.096	-5.63795	328.096	0.0192257	328.096	-1.3426	328.096	-2.69143	328.096	-1.09681	328.096	-3.39447	328.096	4.50617	328.096	5.55945	328.096	1.26824	328.096	7.11195	328.096	6.08802	328.096	9.62852	328.096	11.5435	328.096	11.4235
328.097	-1.36514	328.097	-2.72712	328.097	-0.72873	328.097	0.545621	328.097	-2.71978	328.097	-1.30851	328.097	-2.69632	328.097	-3.97181	328.097	-1.13525	328.097	-1.58531	328.097	-1.82157	328.097	-5.63365	328.097	0.0111996	328.097	-1.35899	328.097	-2.7117	328.097	-1.10154	328.097	-3.44412	328.097	4.50735	328.097	5.5984	328.097	1.26568	328.097	7.10874	328.097	6.08555	328.097	9.62656	328.097	11.5592	328.097	11.4013
328.099	-1.35192	328.099	-2.69784	328.099	-0.737453	328.099	0.544581	328.099	-2.71154	328.099	-1.29596	328.099	-2.7023	328.099	-3.97696	328.099	-1.15498	328.099	-1.60148	328.099	-1.79577	328.099	-5.62911	328.099	0.00317348	328.099	-1.37537	328.099	-2.73197	328.099	-1.10626	328.099	-3.49378	328.099	4.50854	328.099	5.63735	328.099	1.26311	328.099	7.10552	328.099	6.08307	328.099	9.6246	328.099	11.5742	328.099	11.3772
328.1	-1.33871	328.1	-2.6673	328.1	-0.746175	328.1	0.543542	328.1	-2.7033	328.1	-1.28341	328.1	-2.70827	328.1	-3.98211	328.1	-1.17472	328.1	-1.61766	328.1	-1.76997	328.1	-5.62379	328.1	-0.00485263	328.1	-1.39176	328.1	-2.75224	328.1	-1.11099	328.1	-3.54343	328.1	4.50972	328.1	5.6763	328.1	1.26055	328.1	7.1023	328.1	6.0806	328.1	9.62264	328.1	11.5905	328.1	11.3508
328.101	-1.32549	328.101	-2.63655	328.101	-0.754898	328.101	0.542503	328.101	-2.69506	328.101	-1.27087	328.101	-2.71425	328.101	-3.98727	328.101	-1.19445	328.101	-1.63383	328.101	-1.74417	328.101	-5.61847	328.101	-0.0128787	328.101	-1.40815	328.101	-2.77251	328.101	-1.11571	328.101	-3.59308	328.101	4.5109	328.101	5.71525	328.101	1.25944	328.101	7.09907	328.101	6.07812	328.101	9.62068	328.101	11.6048	328.101	11.3243
328.103	-1.31227	328.103	-2.6058	328.103	-0.763621	328.103	0.541463	328.103	-2.68682	328.103	-1.25832	328.103	-2.72022	328.103	-3.99242	328.103	-1.21418	328.103	-1.65001	328.103	-1.71837	328.103	-5.61315	328.103	-0.0209048	328.103	-1.42453	328.103	-2.79278	328.103	-1.12043	328.103	-3.6418	328.103	4.51208	328.103	5.75308	328.103	1.25913	328.103	7.09765	328.103	6.07565	328.103	9.61871	328.103	11.6172	328.103	11.2979
328.104	-1.29881	328.104	-2.57505	328.104	-0.772344	328.104	0.540424	328.104	-2.67858	328.104	-1.24577	328.104	-2.72624	328.104	-3.99758	328.104	-1.23412	328.104	-1.66618	328.104	-1.69257	328.104	-5.60783	328.104	-0.0289309	328.104	-1.44136	328.104	-2.81335	328.104	-1.12516	328.104	-3.69214	328.104	4.51326	328.104	5.79282	328.104	1.25881	328.104	7.09941	328.104	6.07317	328.104	9.61675	328.104	11.6296	328.104	11.2715
328.105	-1.28579	328.105	-2.5443	328.105	-0.780803	328.105	0.539385	328.105	-2.67034	328.105	-1.23365	328.105	-2.73219	328.105	-4.00273	328.105	-1.25371	328.105	-1.68235	328.105	-1.66677	328.105	-5.60251	328.105	-0.036957	328.105	-1.45742	328.105	-2.83341	328.105	-1.12988	328.105	-3.74155	328.105	4.51445	328.105	5.83148	328.105	1.2585	328.105	7.10117	328.105	6.0707	328.105	9.61479	328.105	11.642	328.105	11.245
328.107	-1.27265	328.107	-2.51355	328.107	-0.789733	328.107	0.538346	328.107	-2.66234	328.107	-1.22078	328.107	-2.73817	328.107	-4.00772	328.107	-1.27349	328.107	-1.69853	328.107	-1.64124	328.107	-5.59719	328.107	-0.0449831	328.107	-1.47204	328.107	-2.85376	328.107	-1.13464	328.107	-3.79095	328.107	4.51563	328.107	5.87014	328.107	1.25819	328.107	7.10293	328.107	6.06823	328.107	9.61287	328.107	11.6544	328.107	11.2186
328.108	-1.26215	328.108	-2.4828	328.108	-0.798385	328.108	0.537306	328.108	-2.65393	328.108	-1.20835	328.108	-2.74416	328.108	-4.013	328.108	-1.29328	328.108	-1.7147	328.108	-1.61526	328.108	-5.59187	328.108	-0.0527369	328.108	-1.48136	328.108	-2.87411	328.108	-1.13934	328.108	-3.84036	328.108	4.51681	328.108	5.90879	328.108	1.25788	328.108	7.10469	328.108	6.06575	328.108	9.61088	328.108	11.6668	328.108	11.1921
328.109	-1.25165	328.109	-2.45205	328.109	-0.807036	328.109	0.536272	328.109	-2.64575	328.109	-1.19592	328.109	-2.75014	328.109	-4.01811	328.109	-1.31307	328.109	-1.73088	328.109	-1.58953	328.109	-5.58655	328.109	-0.0609529	328.109	-1.49067	328.109	-2.89446	328.109	-1.14407	328.109	-3.88977	328.109	4.51799	328.109	5.94738	328.109	1.25757	328.109	7.10645	328.109	6.06328	328.109	9.60893	328.109	11.6792	328.109	11.1657
328.111	-1.24115	328.111	-2.42131	328.111	-0.815687	328.111	0.535229	328.111	-2.63757	328.111	-1.18348	328.111	-2.75613	328.111	-4.02322	328.111	-1.33285	328.111	-1.74705	328.111	-1.5638	328.111	-5.58135	328.111	-0.068909	328.111	-1.49999	328.111	-2.91466	328.111	-1.14881	328.111	-3.93581	328.111	4.51918	328.111	5.98197	328.111	1.25726	328.111	7.10823	328.111	6.06081	328.111	9.60698	328.111	11.6916	328.111	11.139
328.112	-1.23066	328.112	-2.38973	328.112	-0.824338	328.112	0.534191	328.112	-2.62939	328.112	-1.17105	328.112	-2.76096	328.112	-4.02833	328.112	-1.35211	328.112	-1.76322	328.112	-1.53807	328.112	-5.57594	328.112	-0.0768652	328.112	-1.50931	328.112	-2.93348	328.112	-1.15354	328.112	-3.98135	328.112	4.52036	328.112	6.01656	328.112	1.25695	328.112	7.10998	328.112	6.05831	328.112	9.60503	328.112	11.704	328.112	11.1128
328.113	-1.22016	328.113	-2.35957	328.113	-0.835873	328.113	0.533153	328.113	-2.62122	328.113	-1.16134	328.113	-2.76576	328.113	-4.03344	328.113	-1.37134	328.113	-1.77733	328.113	-1.51309	328.113	-5.57065	328.113	-0.0848213	328.113	-1.51862	328.113	-2.95229	328.113	-1.15828	328.113	-4.0269	328.113	4.52154	328.113	6.05116	328.113	1.25664	328.113	7.11174	328.113	6.05577	328.113	9.60184	328.113	11.7159	328.113	11.0862
328.115	-1.20966	328.115	-2.3286	328.115	-0.849052	328.115	0.532115	328.115	-2.6133	328.115	-1.15219	328.115	-2.77057	328.115	-4.03543	328.115	-1.39058	328.115	-1.79069	328.115	-1.49072	328.115	-5.56537	328.115	-0.09276	328.115	-1.52794	328.115	-2.97111	328.115	-1.16128	328.115	-4.07244	328.115	4.5227	328.115	6.08575	328.115	1.25633	328.115	7.11351	328.115	6.05323	328.115	9.59695	328.115	11.7287	328.115	11.0597
328.116	-1.19917	328.116	-2.29764	328.116	-0.862232	328.116	0.531077	328.116	-2.60538	328.116	-1.14303	328.116	-2.77537	328.116	-4.03674	328.116	-1.40981	328.116	-1.80406	328.116	-1.46836	328.116	-5.56008	328.116	-0.0999255	328.116	-1.53725	328.116	-2.98992	328.116	-1.16414	328.116	-4.11799	328.116	4.52141	328.116	6.12035	328.116	1.25602	328.116	7.11527	328.116	6.05069	328.116	9.59205	328.116	11.741	328.116	11.0332
328.117	-1.18867	328.117	-2.26667	328.117	-0.875411	328.117	0.529404	328.117	-2.59746	328.117	-1.13388	328.117	-2.78018	328.117	-4.03804	328.117	-1.42904	328.117	-1.81743	328.117	-1.44599	328.117	-5.55479	328.117	-0.107091	328.117	-1.54657	328.117	-3.00874	328.117	-1.167	328.117	-4.16352	328.117	4.52012	328.117	6.15507	328.117	1.25571	328.117	7.11703	328.117	6.04815	328.117	9.58715	328.117	11.7532	328.117	11.0067
328.119	-1.17817	328.119	-2.23571	328.119	-0.88859	328.119	0.527575	328.119	-2.58954	328.119	-1.12472	328.119	-2.7851	328.119	-4.03935	328.119	-1.44866	328.119	-1.83079	328.119	-1.42362	328.119	-5.54879	328.119	-0.114257	328.119	-1.55591	328.119	-3.02787	328.119	-1.16986	328.119	-4.20907	328.119	4.51882	328.119	6.18956	328.119	1.2554	328.119	7.1188	328.119	6.04561	328.119	9.58226	328.119	11.7655	328.119	10.9795
328.12	-1.16749	328.12	-2.20521	328.12	-0.901769	328.12	0.525746	328.12	-2.58162	328.12	-1.11597	328.12	-2.78981	328.12	-4.04066	328.12	-1.46758	328.12	-1.8442	328.12	-1.40126	328.12	-5.54244	328.12	-0.121422	328.12	-1.5652	328.12	-3.04644	328.12	-1.17271	328.12	-4.25462	328.12	4.51753	328.12	6.22419	328.12	1.25509	328.12	7.12056	328.12	6.04312	328.12	9.57736	328.12	11.7777	328.12	10.9518
328.121	-1.15711	328.121	-2.1747	328.121	-0.914726	328.121	0.523917	328.121	-2.57384	328.121	-1.10649	328.121	-2.79464	328.121	-4.04196	328.121	-1.48692	328.121	-1.85753	328.121	-1.37918	328.121	-5.53608	328.121	-0.128588	328.121	-1.57453	328.121	-3.06534	328.121	-1.17555	328.121	-4.30016	328.121	4.51624	328.121	6.25882	328.121	1.2556	328.121	7.12233	328.121	6.04055	328.121	9.57268	328.121	11.7888	328.121	10.9242
328.123	-1.14657	328.123	-2.1442	328.123	-0.928053	328.123	0.522088	328.123	-2.5658	328.123	-1.09744	328.123	-2.79948	328.123	-4.04328	328.123	-1.50626	328.123	-1.87091	328.123	-1.3566	328.123	-5.52972	328.123	-0.135682	328.123	-1.58385	328.123	-3.08424	328.123	-1.17843	328.123	-4.3457	328.123	4.51499	328.123	6.29345	328.123	1.25644	328.123	7.12704	328.123	6.03802	328.123	9.56764	328.123	11.7987	328.123	10.8966
328.124	-1.13602	328.124	-2.1137	328.124	-0.941176	328.124	0.520297	328.124	-2.55792	328.124	-1.0884	328.124	-2.80431	328.124	-4.04458	328.124	-1.5256	328.124	-1.88429	328.124	-1.33431	328.124	-5.52336	328.124	-0.142905	328.124	-1.59317	328.124	-3.10314	328.124	-1.18128	328.124	-4.39124	328.124	4.51367	328.124	6.32808	328.124	1.25727	328.124	7.13397	328.124	6.03549	328.124	9.5628	328.124	11.8086	328.124	10.869
328.125	-1.12548	328.125	-2.08319	328.125	-0.9543	328.125	0.518437	328.125	-2.55004	328.125	-1.07936	328.125	-2.80915	328.125	-4.04589	328.125	-1.54494	328.125	-1.89766	328.125	-1.31203	328.125	-5.51701	328.125	-0.150051	328.125	-1.60249	328.125	-3.12204	328.125	-1.18413	328.125	-4.43679	328.125	4.51239	328.125	6.36271	328.125	1.25811	328.125	7.14089	328.125	6.03296	328.125	9.55796	328.125	11.8185	328.125	10.8414
328.127	-1.11593	328.127	-2.05223	328.127	-0.967424	328.127	0.516619	328.127	-2.54216	328.127	-1.07031	328.127	-2.81398	328.127	-4.04719	328.127	-1.56428	328.127	-1.91104	328.127	-1.28974	328.127	-5.51082	328.127	-0.157197	328.127	-1.6073	328.127	-3.14094	328.127	-1.18698	328.127	-4.48233	328.127	4.51111	328.127	6.39734	328.127	1.25894	328.127	7.14784	328.127	6.03043	328.127	9.55312	328.127	11.8283	328.127	10.814
328.128	-1.10819	328.128	-2.02208	328.128	-0.980547	328.128	0.514801	328.128	-2.53428	328.128	-1.06127	328.128	-2.81882	328.128	-4.0485	328.128	-1.58362	328.128	-1.92442	328.128	-1.26745	328.128	-5.50435	328.128	-0.164343	328.128	-1.60917	328.128	-3.15984	328.128	-1.18984	328.128	-4.52787	328.128	4.50983	328.128	6.43197	328.128	1.25977	328.128	7.15477	328.128	6.0279	328.128	9.54827	328.128	11.8382	328.128	10.7863
328.129	-1.10044	328.129	-1.99145	328.129	-0.993671	328.129	0.512982	328.129	-2.5264	328.129	-1.05223	328.129	-2.82365	328.129	-4.0498	328.129	-1.60296	328.129	-1.9378	328.129	-1.24516	328.129	-5.49804	328.129	-0.171489	328.129	-1.61104	328.129	-3.17874	328.129	-1.19269	328.129	-4.57304	328.129	4.50855	328.129	6.46503	328.129	1.26061	328.129	7.1617	328.129	6.02538	328.129	9.54343	328.129	11.848	328.129	10.7587
328.131	-1.0927	328.131	-1.96082	328.131	-1.00679	328.131	0.511164	328.131	-2.51851	328.131	-1.04319	328.131	-2.82834	328.131	-4.05111	328.131	-1.62223	328.131	-1.95118	328.131	-1.22287	328.131	-5.49172	328.131	-0.178635	328.131	-1.61291	328.131	-3.1965	328.131	-1.19554	328.131	-4.61308	328.131	4.50727	328.131	6.49408	328.131	1.26144	328.131	7.16862	328.131	6.02285	328.131	9.53859	328.131	11.858	328.131	10.7312
328.132	-1.08495	328.132	-1.93019	328.132	-1.01992	328.132	0.509346	328.132	-2.51063	328.132	-1.03488	328.132	-2.83188	328.132	-4.05241	328.132	-1.64118	328.132	-1.96414	328.132	-1.20058	328.132	-5.48541	328.132	-0.185781	328.132	-1.61478	328.132	-3.21296	328.132	-1.1984	328.132	-4.65311	328.132	4.50599	328.132	6.52314	328.132	1.26227	328.132	7.17555	328.132	6.0205	328.132	9.53375	328.132	11.8678	328.132	10.7036
328.133	-1.07721	328.133	-1.89957	328.133	-1.03666	328.133	0.507528	328.133	-2.50302	328.133	-1.0302	328.133	-2.83542	328.133	-4.05326	328.133	-1.66012	328.133	-1.97457	328.133	-1.17995	328.133	-5.47909	328.133	-0.192927	328.133	-1.61665	328.133	-3.22936	328.133	-1.20094	328.133	-4.69355	328.133	4.50471	328.133	6.55307	328.133	1.26311	328.133	7.18248	328.133	6.01835	328.133	9.52702	328.133	11.8777	328.133	10.676
328.135	-1.06931	328.135	-1.86894	328.135	-1.05481	328.135	0.505709	328.135	-2.4966	328.135	-1.02553	328.135	-2.83906	328.135	-4.05082	328.135	-1.67941	328.135	-1.985	328.135	-1.16093	328.135	-5.47277	328.135	-0.199957	328.135	-1.61846	328.135	-3.24585	328.135	-1.203	328.135	-4.7333	328.135	4.50275	328.135	6.58156	328.135	1.26394	328.135	7.18941	328.135	6.01623	328.135	9.51961	328.135	11.8876	328.135	10.6485
328.136	-1.06167	328.136	-1.83831	328.136	-1.07308	328.136	0.503704	328.136	-2.49018	328.136	-1.02098	328.136	-2.84252	328.136	-4.04838	328.136	-1.69813	328.136	-1.99546	328.136	-1.14213	328.136	-5.46646	328.136	-0.20595	328.136	-1.62037	328.136	-3.26229	328.136	-1.20502	328.136	-4.77344	328.136	4.49919	328.136	6.61084	328.136	1.26477	328.136	7.19634	328.136	6.01406	328.136	9.51248	328.136	11.8974	328.136	10.6209
328.137	-1.05389	328.137	-1.80768	328.137	-1.09115	328.137	0.50094	328.137	-2.48373	328.137	-1.01622	328.137	-2.84609	328.137	-4.0459	328.137	-1.71717	328.137	-2.00587	328.137	-1.12293	328.137	-5.46014	328.137	-0.211942	328.137	-1.62223	328.137	-3.27873	328.137	-1.2071	328.137	-4.81357	328.137	4.49563	328.137	6.64011	328.137	1.26561	328.137	7.20326	328.137	6.01192	328.137	9.50484	328.137	11.9073	328.137	10.5934
328.139	-1.0461	328.139	-1.77776	328.139	-1.10933	328.139	0.498176	328.139	-2.47732	328.139	-1.01158	328.139	-2.84965	328.139	-4.04349	328.139	-1.7362	328.139	-2.0163	328.139	-1.10397	328.139	-5.453	328.139	-0.218011	328.139	-1.62408	328.139	-3.29517	328.139	-1.20914	328.139	-4.85371	328.139	4.49225	328.139	6.66939	328.139	1.26644	328.139	7.21019	328.139	6.00978	328.139	9.4975	328.139	11.9171	328.139	10.5662
328.14	-1.03832	328.14	-1.74854	328.14	-1.12751	328.14	0.495486	328.14	-2.47089	328.14	-1.00694	328.14	-2.85321	328.14	-4.04103	328.14	-1.75523	328.14	-2.02674	328.14	-1.08501	328.14	-5.4458	328.14	-0.22395	328.14	-1.62594	328.14	-3.31161	328.14	-1.21118	328.14	-4.89385	328.14	4.48858	328.14	6.69866	328.14	1.26728	328.14	7.21712	328.14	6.00764	328.14	9.49017	328.14	11.927	328.14	10.5391
328.141	-1.03053	328.141	-1.71925	328.141	-1.1457	328.141	0.492675	328.141	-2.46447	328.141	-1.0023	328.141	-2.85678	328.141	-4.03858	328.141	-1.77427	328.141	-2.03717	328.141	-1.06606	328.141	-5.43874	328.141	-0.229962	328.141	-1.6278	328.141	-3.32805	328.141	-1.21323	328.141	-4.93398	328.141	4.48506	328.141	6.72793	328.141	1.26883	328.141	7.22398	328.141	6.0055	328.141	9.48283	328.141	11.9355	328.141	10.5126
328.143	-1.02275	328.143	-1.69007	328.143	-1.16388	328.143	0.489929	328.143	-2.45804	328.143	-0.997653	328.143	-2.86034	328.143	-4.03613	328.143	-1.7933	328.143	-2.04761	328.143	-1.0471	328.143	-5.43145	328.143	-0.235974	328.143	-1.62965	328.143	-3.34449	328.143	-1.21527	328.143	-4.97412	328.143	4.48155	328.143	6.75721	328.143	1.27063	328.143	7.23438	328.143	6.00336	328.143	9.47549	328.143	11.9425	328.143	10.4851
328.144	-1.01496	328.144	-1.66083	328.144	-1.18207	328.144	0.487184	328.144	-2.45161	328.144	-0.993011	328.144	-2.8639	328.144	-4.03368	328.144	-1.81233	328.144	-2.05804	328.144	-1.02814	328.144	-5.4243	328.144	-0.241985	328.144	-1.63151	328.144	-3.36093	328.144	-1.21732	328.144	-5.01426	328.144	4.47804	328.144	6.78648	328.144	1.27242	328.144	7.24566	328.144	6.00122	328.144	9.46815	328.144	11.9497	328.144	10.4582
328.145	-1.00718	328.145	-1.63158	328.145	-1.20025	328.145	0.484439	328.145	-2.44518	328.145	-0.988369	328.145	-2.86747	328.145	-4.03123	328.145	-1.83137	328.145	-2.06848	328.145	-1.00918	328.145	-5.41714	328.145	-0.247997	328.145	-1.63336	328.145	-3.37737	328.145	-1.21936	328.145	-5.05439	328.145	4.47452	328.145	6.81576	328.145	1.27422	328.145	7.25694	328.145	5.99908	328.145	9.46081	328.145	11.9566	328.145	10.4312
328.147	-1.0011	328.147	-1.60234	328.147	-1.21843	328.147	0.481694	328.147	-2.43875	328.147	-0.983726	328.147	-2.87103	328.147	-4.02878	328.147	-1.8504	328.147	-2.07892	328.147	-0.99022	328.147	-5.40998	328.147	-0.254009	328.147	-1.62886	328.147	-3.39381	328.147	-1.2214	328.147	-5.09453	328.147	4.47101	328.147	6.84503	328.147	1.27601	328.147	7.26822	328.147	5.99694	328.147	9.45347	328.147	11.9637	328.147	10.4043
328.148	-0.995607	328.148	-1.57309	328.148	-1.23662	328.148	0.478949	328.148	-2.43232	328.148	-0.979084	328.148	-2.87459	328.148	-4.02632	328.148	-1.86943	328.148	-2.08935	328.148	-0.971261	328.148	-5.40282	328.148	-0.260021	328.148	-1.6236	328.148	-3.41024	328.148	-1.22345	328.148	-5.13515	328.148	4.46749	328.148	6.87478	328.148	1.27781	328.148	7.2795	328.148	5.9948	328.148	9.44613	328.148	11.9708	328.148	10.3773
328.149	-0.990014	328.149	-1.54385	328.149	-1.2548	328.149	0.476203	328.149	-2.42589	328.149	-0.974442	328.149	-2.87819	328.149	-4.02387	328.149	-1.88868	328.149	-2.09979	328.149	-0.952302	328.149	-5.39566	328.149	-0.266032	328.149	-1.61851	328.149	-3.42619	328.149	-1.22549	328.149	-5.17281	328.149	4.46398	328.149	6.89963	328.149	1.2796	328.149	7.29078	328.149	5.99266	328.149	9.4388	328.149	11.9778	328.149	10.3504
328.151	-0.984587	328.151	-1.5146	328.151	-1.27298	328.151	0.473458	328.151	-2.41946	328.151	-0.969811	328.151	-2.88137	328.151	-4.02142	328.151	-1.90726	328.151	-2.11006	328.151	-0.933343	328.151	-5.3885	328.151	-0.272044	328.151	-1.61313	328.151	-3.43996	328.151	-1.22754	328.151	-5.20599	328.151	4.46047	328.151	6.92266	328.151	1.2814	328.151	7.30206	328.151	5.99049	328.151	9.43146	328.151	11.9849	328.151	10.3234
328.152	-0.979064	328.152	-1.48536	328.152	-1.29152	328.152	0.470713	328.152	-2.41289	328.152	-0.966876	328.152	-2.88401	328.152	-4.01894	328.152	-1.92573	328.152	-2.11888	328.152	-0.914645	328.152	-5.38134	328.152	-0.278056	328.152	-1.60791	328.152	-3.45277	328.152	-1.22957	328.152	-5.23917	328.152	4.45695	328.152	6.9457	328.152	1.28319	328.152	7.31334	328.152	5.98899	328.152	9.42424	328.152	11.992	328.152	10.2965
328.153	-0.973541	328.153	-1.45611	328.153	-1.31322	328.153	0.467968	328.153	-2.4074	328.153	-0.967146	328.153	-2.88664	328.153	-4.01447	328.153	-1.9442	328.153	-2.12617	328.153	-0.897895	328.153	-5.37418	328.153	-0.284095	328.153	-1.6027	328.153	-3.46557	328.153	-1.23225	328.153	-5.27235	328.153	4.45357	328.153	6.96873	328.153	1.28499	328.153	7.32462	328.153	5.98797	328.153	9.41556	328.153	11.9991	328.153	10.2695
328.155	-0.968017	328.155	-1.42687	328.155	-1.33621	328.155	0.465272	328.155	-2.40327	328.155	-0.967417	328.155	-2.88928	328.155	-4.00757	328.155	-1.96267	328.155	-2.13346	328.155	-0.882265	328.155	-5.36702	328.155	-0.289731	328.155	-1.59748	328.155	-3.47838	328.155	-1.23509	328.155	-5.30553	328.155	4.44927	328.155	6.99177	328.155	1.28678	328.155	7.3359	328.155	5.98695	328.155	9.40676	328.155	12.0061	328.155	10.2426
328.156	-0.962494	328.156	-1.39789	328.156	-1.3592	328.156	0.461722	328.156	-2.39914	328.156	-0.967688	328.156	-2.89192	328.156	-4.00068	328.156	-1.98114	328.156	-2.14074	328.156	-0.866636	328.156	-5.36	328.156	-0.293997	328.156	-1.59227	328.156	-3.49118	328.156	-1.23793	328.156	-5.33871	328.156	4.44401	328.156	7.01481	328.156	1.28858	328.156	7.3472	328.156	5.98594	328.156	9.39796	328.156	12.0132	328.156	10.2162
328.157	-0.95697	328.157	-1.36847	328.157	-1.38218	328.157	0.457372	328.157	-2.39501	328.157	-0.967958	328.157	-2.89455	328.157	-3.99378	328.157	-1.99961	328.157	-2.14803	328.157	-0.851007	328.157	-5.35248	328.157	-0.298263	328.157	-1.58705	328.157	-3.50399	328.157	-1.24077	328.157	-5.37189	328.157	4.43875	328.157	7.03784	328.157	1.29037	328.157	7.35847	328.157	5.98492	328.157	9.38916	328.157	12.0203	328.157	10.189
328.159	-0.951447	328.159	-1.34183	328.159	-1.40517	328.159	0.453022	328.159	-2.39088	328.159	-0.968229	328.159	-2.89719	328.159	-3.98689	328.159	-2.01808	328.159	-2.15531	328.159	-0.835377	328.159	-5.34332	328.159	-0.302529	328.159	-1.58184	328.159	-3.5168	328.159	-1.24361	328.159	-5.40507	328.159	4.43349	328.159	7.06088	328.159	1.29217	328.159	7.36975	328.159	5.98391	328.159	9.38035	328.159	12.0273	328.159	10.1644
328.16	-0.945923	328.16	-1.31519	328.16	-1.42815	328.16	0.448671	328.16	-2.38675	328.16	-0.9685	328.16	-2.89982	328.16	-3.97999	328.16	-2.03655	328.16	-2.1626	328.16	-0.819748	328.16	-5.33417	328.16	-0.306795	328.16	-1.57662	328.16	-3.5296	328.16	-1.24645	328.16	-5.43825	328.16	4.42823	328.16	7.08391	328.16	1.29396	328.16	7.38104	328.16	5.98289	328.16	9.37155	328.16	12.0345	328.16	10.1397
328.161	-0.9404	328.161	-1.28855	328.161	-1.45114	328.161	0.444321	328.161	-2.38261	328.161	-0.96877	328.161	-2.90246	328.161	-3.9731	328.161	-2.05502	328.161	-2.16988	328.161	-0.804118	328.161	-5.32502	328.161	-0.311061	328.161	-1.57141	328.161	-3.54241	328.161	-1.24929	328.161	-5.47143	328.161	4.42297	328.161	7.10695	328.161	1.29618	328.161	7.39232	328.161	5.98187	328.161	9.36275	328.161	12.0403	328.161	10.1151
328.163	-0.934876	328.163	-1.26191	328.163	-1.47412	328.163	0.439971	328.163	-2.37848	328.163	-0.969041	328.163	-2.90509	328.163	-3.9662	328.163	-2.07349	328.163	-2.17717	328.163	-0.788489	328.163	-5.31587	328.163	-0.315328	328.163	-1.56619	328.163	-3.55521	328.163	-1.25213	328.163	-5.5049	328.163	4.41771	328.163	7.12964	328.163	1.2985	328.163	7.40681	328.163	5.98086	328.163	9.35395	328.163	12.0449	328.163	10.0904
328.164	-0.929345	328.164	-1.23527	328.164	-1.49711	328.164	0.43562	328.164	-2.37435	328.164	-0.969312	328.164	-2.90769	328.164	-3.9593	328.164	-2.09226	328.164	-2.18445	328.164	-0.77286	328.164	-5.30672	328.164	-0.319594	328.164	-1.56102	328.164	-3.56743	328.164	-1.25497	328.164	-5.53783	328.164	4.41245	328.164	7.15293	328.164	1.30082	328.164	7.42142	328.164	5.97984	328.164	9.34515	328.164	12.0495	328.164	10.0657
328.165	-0.924378	328.165	-1.20863	328.165	-1.5201	328.165	0.43127	328.165	-2.37022	328.165	-0.969582	328.165	-2.91036	328.165	-3.95241	328.165	-2.11049	328.165	-2.19145	328.165	-0.75723	328.165	-5.29757	328.165	-0.32386	328.165	-1.55554	328.165	-3.58066	328.165	-1.25781	328.165	-5.57109	328.165	4.40719	328.165	7.17587	328.165	1.30314	328.165	7.43603	328.165	5.97879	328.165	9.33635	328.165	12.0541	328.165	10.0411
328.167	-0.921291	328.167	-1.18199	328.167	-1.5434	328.167	0.426919	328.167	-2.36599	328.167	-0.969854	328.167	-2.91298	328.167	-3.94562	328.167	-2.12905	328.167	-2.19896	328.167	-0.74185	328.167	-5.28842	328.167	-0.328126	328.167	-1.54402	328.167	-3.59331	328.167	-1.26063	328.167	-5.60436	328.167	4.40193	328.167	7.19881	328.167	1.30547	328.167	7.45064	328.167	5.9778	328.167	9.32753	328.167	12.0588	328.167	10.0164
328.168	-0.918205	328.168	-1.15535	328.168	-1.56615	328.168	0.422569	328.168	-2.36195	328.168	-0.970124	328.168	-2.91561	328.168	-3.93864	328.168	-2.1476	328.168	-2.20616	328.168	-0.726031	328.168	-5.27927	328.168	-0.332392	328.168	-1.53249	328.168	-3.60596	328.168	-1.26348	328.168	-5.63762	328.168	4.39666	328.168	7.22125	328.168	1.30779	328.168	7.46525	328.168	5.97678	328.168	9.31874	328.168	12.0634	328.168	9.99175
328.169	-0.915118	328.169	-1.12871	328.169	-1.58922	328.169	0.41825	328.169	-2.35779	328.169	-0.970395	328.169	-2.91824	328.169	-3.93177	328.169	-2.16615	328.169	-2.21337	328.169	-0.710467	328.169	-5.27012	328.169	-0.336579	328.169	-1.52096	328.169	-3.61833	328.169	-1.26632	328.169	-5.66572	328.169	4.39148	328.169	7.23705	328.169	1.31011	328.169	7.47986	328.169	5.97575	328.169	9.30993	328.169	12.068	328.169	9.96709
328.171	-0.912031	328.171	-1.10207	328.171	-1.61229	328.171	0.413874	328.171	-2.35363	328.171	-0.970666	328.171	-2.92068	328.171	-3.92491	328.171	-2.18402	328.171	-2.22058	328.171	-0.694904	328.171	-5.26097	328.171	-0.340898	328.171	-1.50943	328.171	-3.62743	328.171	-1.26915	328.171	-5.69021	328.171	4.38617	328.171	7.25286	328.171	1.31241	328.171	7.49439	328.171	5.97472	328.171	9.30113	328.171	12.0726	328.171	9.94243
328.172	-0.908944	328.172	-1.0759	328.172	-1.63536	328.172	0.409532	328.172	-2.34947	328.172	-0.973528	328.172	-2.92303	328.172	-3.91804	328.172	-2.20178	328.172	-2.22561	328.172	-0.679341	328.172	-5.25211	328.172	-0.345144	328.172	-1.49791	328.172	-3.63653	328.172	-1.27223	328.172	-5.7147	328.172	4.38093	328.172	7.26867	328.172	1.31475	328.172	7.50907	328.172	5.97432	328.172	9.29232	328.172	12.0772	328.172	9.91821
328.173	-0.905858	328.173	-1.04896	328.173	-1.66246	328.173	0.405191	328.173	-2.34702	328.173	-0.978916	328.173	-2.92539	328.173	-3.90818	328.173	-2.21955	328.173	-2.23032	328.173	-0.666037	328.173	-5.24276	328.173	-0.34939	328.173	-1.48638	328.173	-3.64563	328.173	-1.27662	328.173	-5.7392	328.173	4.37568	328.173	7.28447	328.173	1.31706	328.173	7.52366	328.173	5.97418	328.173	9.28313	328.173	12.0818	328.173	9.89325
328.175	-0.902771	328.175	-1.02244	328.175	-1.68971	328.175	0.400849	328.175	-2.34555	328.175	-0.984304	328.175	-2.92775	328.175	-3.89772	328.175	-2.23732	328.175	-2.23502	328.175	-0.653048	328.175	-5.23368	328.175	-0.353029	328.175	-1.47485	328.175	-3.65473	328.175	-1.281	328.175	-5.76369	328.175	4.37022	328.175	7.30028	328.175	1.31938	328.175	7.53824	328.175	5.97405	328.175	9.27387	328.175	12.0864	328.175	9.8687
328.176	-0.899684	328.176	-0.99592	328.176	-1.71697	328.176	0.395552	328.176	-2.34409	328.176	-0.989692	328.176	-2.9301	328.176	-3.88726	328.176	-2.25508	328.176	-2.23973	328.176	-0.640059	328.176	-5.2246	328.176	-0.355324	328.176	-1.46333	328.176	-3.66383	328.176	-1.28539	328.176	-5.78819	328.176	4.36421	328.176	7.31609	328.176	1.32169	328.176	7.55283	328.176	5.97391	328.176	9.26462	328.176	12.091	328.176	9.84415
328.177	-0.896597	328.177	-0.970986	328.177	-1.74423	328.177	0.38976	328.177	-2.34262	328.177	-0.99508	328.177	-2.93246	328.177	-3.8768	328.177	-2.27285	328.177	-2.24444	328.177	-0.62707	328.177	-5.21509	328.177	-0.35762	328.177	-1.4518	328.177	-3.67293	328.177	-1.28977	328.177	-5.81268	328.177	4.35819	328.177	7.33146	328.177	1.32401	328.177	7.56742	328.177	5.97377	328.177	9.25537	328.177	12.0956	328.177	9.82021
328.179	-0.893519	328.179	-0.947751	328.179	-1.77148	328.179	0.383969	328.179	-2.34116	328.179	-1.00047	328.179	-2.93482	328.179	-3.86634	328.179	-2.29089	328.179	-2.24915	328.179	-0.614081	328.179	-5.20373	328.179	-0.359916	328.179	-1.44027	328.179	-3.68167	328.179	-1.29416	328.179	-5.83681	328.179	4.35217	328.179	7.34761	328.179	1.32632	328.179	7.582	328.179	5.97363	328.179	9.24612	328.179	12.1002	328.179	9.79882
328.18	-0.890425	328.18	-0.924516	328.18	-1.79874	328.18	0.378177	328.18	-2.33969	328.18	-1.00586	328.18	-2.93714	328.18	-3.85588	328.18	-2.30843	328.18	-2.25385	328.18	-0.601091	328.18	-5.19236	328.18	-0.362212	328.18	-1.42861	328.18	-3.69107	328.18	-1.29854	328.18	-5.86155	328.18	4.34615	328.18	7.3633	328.18	1.32864	328.18	7.59659	328.18	5.97349	328.18	9.23687	328.18	12.1048	328.18	9.77743
328.181	-0.887341	328.181	-0.901281	328.181	-1.82598	328.181	0.372385	328.181	-2.33823	328.181	-1.01123	328.181	-2.93952	328.181	-3.84542	328.181	-2.32627	328.181	-2.25835	328.181	-0.588102	328.181	-5.18099	328.181	-0.364508	328.181	-1.41718	328.181	-3.70007	328.181	-1.30281	328.181	-5.88595	328.181	4.34013	328.181	7.37898	328.181	1.33105	328.181	7.61145	328.181	5.97335	328.181	9.22762	328.181	12.108	328.181	9.75605
328.183	-0.884256	328.183	-0.878046	328.183	-1.85325	328.183	0.366593	328.183	-2.33675	328.183	-1.01663	328.183	-2.94187	328.183	-3.83521	328.183	-2.34411	328.183	-2.26319	328.183	-0.575409	328.183	-5.16963	328.183	-0.366803	328.183	-1.40562	328.183	-3.70907	328.183	-1.30729	328.183	-5.91035	328.183	4.33411	328.183	7.39467	328.183	1.33348	328.183	7.6281	328.183	5.97322	328.183	9.21828	328.183	12.1101	328.183	9.73466
328.184	-0.881172	328.184	-0.85481	328.184	-1.8805	328.184	0.360801	328.184	-2.33529	328.184	-1.02201	328.184	-2.94422	328.184	-3.82459	328.184	-2.36196	328.184	-2.26785	328.184	-0.562228	328.184	-5.15826	328.184	-0.369044	328.184	-1.39406	328.184	-3.71807	328.184	-1.31164	328.184	-5.93475	328.184	4.32808	328.184	7.41036	328.184	1.33591	328.184	7.64474	328.184	5.97308	328.184	9.20908	328.184	12.1121	328.184	9.71327
328.185	-0.879716	328.185	-0.831575	328.185	-1.90775	328.185	0.35507	328.185	-2.33382	328.185	-1.0274	328.185	-2.94657	328.185	-3.81419	328.185	-2.3798	328.185	-2.2725	328.185	-0.549312	328.185	-5.1469	328.185	-0.371383	328.185	-1.38179	328.185	-3.72707	328.185	-1.31599	328.185	-5.95915	328.185	4.32207	328.185	7.42605	328.185	1.3383	328.185	7.66138	328.185	5.97294	328.185	9.19981	328.185	12.1141	328.185	9.69188
328.187	-0.878894	328.187	-0.808802	328.187	-1.93501	328.187	0.349236	328.187	-2.33235	328.187	-1.03278	328.187	-2.94891	328.187	-3.8038	328.187	-2.39765	328.187	-2.27716	328.187	-0.536396	328.187	-5.13583	328.187	-0.373664	328.187	-1.36491	328.187	-3.73607	328.187	-1.32034	328.187	-5.98355	328.187	4.31605	328.187	7.44173	328.187	1.34076	328.187	7.67746	328.187	5.9728	328.187	9.19054	328.187	12.1162	328.187	9.67075
328.188	-0.878072	328.188	-0.785248	328.188	-1.96226	328.188	0.34346	328.188	-2.33088	328.188	-1.03817	328.188	-2.95126	328.188	-3.7934	328.188	-2.41549	328.188	-2.28182	328.188	-0.52348	328.188	-5.12422	328.188	-0.375945	328.188	-1.34804	328.188	-3.74507	328.188	-1.3247	328.188	-6.00795	328.188	4.31002	328.188	7.45493	328.188	1.34318	328.188	7.69451	328.188	5.97266	328.188	9.18127	328.188	12.1182	328.188	9.64915
328.189	-0.87725	328.189	-0.762133	328.189	-1.98951	328.189	0.337684	328.189	-2.32942	328.189	-1.04356	328.189	-2.95361	328.189	-3.783	328.189	-2.43302	328.189	-2.28647	328.189	-0.510564	328.189	-5.11293	328.189	-0.378226	328.189	-1.33116	328.189	-3.75374	328.189	-1.32905	328.189	-6.02438	328.189	4.304	328.189	7.46442	328.189	1.3456	328.189	7.711	328.189	5.97252	328.189	9.17199	328.189	12.1202	328.189	9.62783
328.191	-0.876428	328.191	-0.739018	328.191	-2.01676	328.191	0.331908	328.191	-2.32795	328.191	-1.04894	328.191	-2.95563	328.191	-3.7726	328.191	-2.44989	328.191	-2.29113	328.191	-0.497648	328.191	-5.10165	328.191	-0.380507	328.191	-1.31429	328.191	-3.75928	328.191	-1.3334	328.191	-6.03974	328.191	4.29798	328.191	7.47391	328.191	1.34802	328.191	7.7275	328.191	5.97239	328.191	9.16272	328.191	12.1222	328.191	9.60651
328.192	-0.875606	328.192	-0.715902	328.192	-2.04458	328.192	0.326131	328.192	-2.3265	328.192	-1.05779	328.192	-2.95763	328.192	-3.76176	328.192	-2.46676	328.192	-2.29378	328.192	-0.484732	328.192	-5.09036	328.192	-0.382789	328.192	-1.29742	328.192	-3.76482	328.192	-1.33895	328.192	-6.05509	328.192	4.29195	328.192	7.4834	328.192	1.35044	328.192	7.744	328.192	5.97296	328.192	9.15345	328.192	12.1243	328.192	9.58519
328.193	-0.874784	328.193	-0.692787	328.193	-2.07525	328.193	0.320355	328.193	-2.32769	328.193	-1.06832	328.193	-2.95963	328.193	-3.74765	328.193	-2.48364	328.193	-2.2964	328.193	-0.473986	328.193	-5.07907	328.193	-0.38507	328.193	-1.28054	328.193	-3.77035	328.193	-1.3459	328.193	-6.06987	328.193	4.28593	328.193	7.49265	328.193	1.35286	328.193	7.7605	328.193	5.97352	328.193	9.14507	328.193	12.1263	328.193	9.56387
328.195	-0.87396	328.195	-0.669672	328.195	-2.10592	328.195	0.314579	328.195	-2.32889	328.195	-1.07885	328.195	-2.96163	328.195	-3.73354	328.195	-2.50046	328.195	-2.29903	328.195	-0.463387	328.195	-5.06779	328.195	-0.386745	328.195	-1.2634	328.195	-3.77583	328.195	-1.35285	328.195	-6.08566	328.195	4.27985	328.195	7.50229	328.195	1.35527	328.195	7.777	328.195	5.97409	328.195	9.13677	328.195	12.1283	328.195	9.54256
328.196	-0.87314	328.196	-0.646557	328.196	-2.13659	328.196	0.307465	328.196	-2.33008	328.196	-1.08925	328.196	-2.96363	328.196	-3.71943	328.196	-2.51737	328.196	-2.3016	328.196	-0.452788	328.196	-5.0565	328.196	-0.387148	328.196	-1.24674	328.196	-3.78141	328.196	-1.35981	328.196	-6.10086	328.196	4.27346	328.196	7.51172	328.196	1.35769	328.196	7.7935	328.196	5.97467	328.196	9.12846	328.196	12.1303	328.196	9.52124
328.197	-0.872317	328.197	-0.626874	328.197	-2.16688	328.197	0.300017	328.197	-2.33124	328.197	-1.09989	328.197	-2.96563	328.197	-3.70543	328.197	-2.53423	328.197	-2.30427	328.197	-0.44238	328.197	-5.04497	328.197	-0.387551	328.197	-1.22979	328.197	-3.78693	328.197	-1.36643	328.197	-6.11606	328.197	4.26707	328.197	7.52115	328.197	1.36011	328.197	7.81	328.197	5.97523	328.197	9.12015	328.197	12.1323	328.197	9.50064
328.199	-0.871494	328.199	-0.607757	328.199	-2.19782	328.199	0.29257	328.199	-2.33245	328.199	-1.11039	328.199	-2.96763	328.199	-3.69125	328.199	-2.55109	328.199	-2.30688	328.199	-0.431635	328.199	-5.03146	328.199	-0.387954	328.199	-1.21285	328.199	-3.79245	328.199	-1.37359	328.199	-6.13126	328.199	4.26068	328.199	7.53058	328.199	1.36253	328.199	7.8265	328.199	5.9758	328.199	9.11185	328.199	12.1344	328.199	9.48308
328.2	-0.870672	328.2	-0.58864	328.2	-2.22839	328.2	0.285235	328.2	-2.33364	328.2	-1.12089	328.2	-2.96962	328.2	-3.67717	328.2	-2.56795	328.2	-2.30949	328.2	-0.421086	328.2	-5.01794	328.2	-0.388352	328.2	-1.1959	328.2	-3.79797	328.2	-1.38047	328.2	-6.14646	328.2	4.25424	328.2	7.54001	328.2	1.36495	328.2	7.84299	328.2	5.97637	328.2	9.10355	328.2	12.1364	328.2	9.46551
328.201	-0.869849	328.201	-0.569774	328.201	-2.25896	328.201	0.277699	328.201	-2.33482	328.201	-1.13138	328.201	-2.97162	328.201	-3.66309	328.201	-2.58481	328.201	-2.3121	328.201	-0.410537	328.201	-5.00443	328.201	-0.388759	328.201	-1.17895	328.201	-3.80349	328.201	-1.38734	328.201	-6.16167	328.201	4.24789	328.201	7.54944	328.201	1.36786	328.201	7.85891	328.201	5.97694	328.201	9.09524	328.201	12.1369	328.201	9.44794
328.203	-0.869026	328.203	-0.550468	328.203	-2.28953	328.203	0.270281	328.203	-2.33601	328.203	-1.14188	328.203	-2.97362	328.203	-3.64901	328.203	-2.60167	328.203	-2.31471	328.203	-0.399988	328.203	-4.99092	328.203	-0.38916	328.203	-1.16201	328.203	-3.80901	328.203	-1.39421	328.203	-6.17687	328.203	4.24149	328.203	7.55886	328.203	1.37092	328.203	7.87641	328.203	5.97751	328.203	9.08693	328.203	12.136	328.203	9.43072
328.204	-0.868571	328.204	-0.531418	328.204	-2.3201	328.204	0.262864	328.204	-2.33719	328.204	-1.15238	328.204	-2.97562	328.204	-3.63493	328.204	-2.61853	328.204	-2.31732	328.204	-0.389439	328.204	-4.9774	328.204	-0.389562	328.204	-1.14506	328.204	-3.81454	328.204	-1.40108	328.204	-6.19207	328.204	4.23508	328.204	7.56829	328.204	1.37396	328.204	7.89317	328.204	5.97808	328.204	9.07863	328.204	12.1351	328.204	9.41291
328.205	-0.869484	328.205	-0.512369	328.205	-2.35067	328.205	0.255447	328.205	-2.33837	328.205	-1.16287	328.205	-2.97762	328.205	-3.62085	328.205	-2.63539	328.205	-2.31993	328.205	-0.37889	328.205	-4.96389	328.205	-0.389964	328.205	-1.12705	328.205	-3.82006	328.205	-1.40795	328.205	-6.20727	328.205	4.22868	328.205	7.57772	328.205	1.37701	328.205	7.90994	328.205	5.97865	328.205	9.07032	328.205	12.1342	328.205	9.39543
328.207	-0.870397	328.207	-0.49332	328.207	-2.38124	328.207	0.24803	328.207	-2.33956	328.207	-1.17337	328.207	-2.97962	328.207	-3.60677	328.207	-2.65225	328.207	-2.32254	328.207	-0.368341	328.207	-4.95038	328.207	-0.390365	328.207	-1.10649	328.207	-3.82558	328.207	-1.41483	328.207	-6.22247	328.207	4.22227	328.207	7.58715	328.207	1.38005	328.207	7.9267	328.207	5.97922	328.207	9.06201	328.207	12.1333	328.207	9.37795
328.208	-0.87131	328.208	-0.47427	328.208	-2.41181	328.208	0.240613	328.208	-2.34074	328.208	-1.18387	328.208	-2.98162	328.208	-3.59269	328.208	-2.66911	328.208	-2.32515	328.208	-0.357792	328.208	-4.93687	328.208	-0.390767	328.208	-1.08593	328.208	-3.8311	328.208	-1.4217	328.208	-6.23733	328.208	4.21587	328.208	7.59317	328.208	1.3831	328.208	7.94346	328.208	5.97979	328.208	9.05371	328.208	12.1324	328.208	9.36047
328.209	-0.872214	328.209	-0.455221	328.209	-2.44238	328.209	0.233195	328.209	-2.34192	328.209	-1.19436	328.209	-2.98366	328.209	-3.57861	328.209	-2.68477	328.209	-2.32777	328.209	-0.347243	328.209	-4.92335	328.209	-0.391169	328.209	-1.06537	328.209	-3.83662	328.209	-1.42857	328.209	-6.24288	328.209	4.20947	328.209	7.59715	328.209	1.38615	328.209	7.96022	328.209	5.98036	328.209	9.0454	328.209	12.1316	328.209	9.34299
328.211	-0.873133	328.211	-0.436172	328.211	-2.47296	328.211	0.225778	328.211	-2.34311	328.211	-1.20486	328.211	-2.98583	328.211	-3.56453	328.211	-2.70072	328.211	-2.33038	328.211	-0.336694	328.211	-4.90984	328.211	-0.39157	328.211	-1.04456	328.211	-3.83931	328.211	-1.43544	328.211	-6.24868	328.211	4.20306	328.211	7.60105	328.211	1.38919	328.211	7.97698	328.211	5.98115	328.211	9.03709	328.211	12.1307	328.211	9.32551
328.212	-0.874044	328.212	-0.417122	328.212	-2.50364	328.212	0.218361	328.212	-2.34486	328.212	-1.21887	328.212	-2.98802	328.212	-3.5494	328.212	-2.71639	328.212	-2.33234	328.212	-0.326145	328.212	-4.89633	328.212	-0.391972	328.212	-1.02416	328.212	-3.84189	328.212	-1.44391	328.212	-6.25435	328.212	4.19666	328.212	7.60496	328.212	1.39224	328.212	7.99374	328.212	5.98221	328.212	9.02879	328.212	12.1298	328.212	9.30803
328.213	-0.874955	328.213	-0.398073	328.213	-2.53642	328.213	0.210944	328.213	-2.34819	328.213	-1.2344	328.213	-2.9902	328.213	-3.53265	328.213	-2.73207	328.213	-2.3343	328.213	-0.31796	328.213	-4.88281	328.213	-0.392373	328.213	-1.00354	328.213	-3.84451	328.213	-1.45424	328.213	-6.26001	328.213	4.19026	328.213	7.60887	328.213	1.39529	328.213	8.0105	328.213	5.98328	328.213	9.02323	328.213	12.1289	328.213	9.29056
328.215	-0.875865	328.215	-0.379024	328.215	-2.56867	328.215	0.203527	328.215	-2.35142	328.215	-1.24962	328.215	-2.99239	328.215	-3.51579	328.215	-2.74774	328.215	-2.33626	328.215	-0.309996	328.215	-4.8693	328.215	-0.392378	328.215	-0.982911	328.215	-3.84714	328.215	-1.46429	328.215	-6.26568	328.215	4.18386	328.215	7.61277	328.215	1.39833	328.215	8.02727	328.215	5.98436	328.215	9.01752	328.215	12.128	328.215	9.27308
328.216	-0.876776	328.216	-0.360667	328.216	-2.60092	328.216	0.194434	328.216	-2.35466	328.216	-1.26484	328.216	-2.99457	328.216	-3.49893	328.216	-2.76341	328.216	-2.33821	328.216	-0.302051	328.216	-4.85579	328.216	-0.391138	328.216	-0.962287	328.216	-3.84977	328.216	-1.47434	328.216	-6.27134	328.216	4.17775	328.216	7.61668	328.216	1.40142	328.216	8.04403	328.216	5.98544	328.216	9.0119	328.216	12.1271	328.216	9.2556
328.217	-0.877687	328.217	-0.345997	328.217	-2.63317	328.217	0.185102	328.217	-2.35789	328.217	-1.28006	328.217	-2.99676	328.217	-3.48207	328.217	-2.77909	328.217	-2.34016	328.217	-0.294106	328.217	-4.84228	328.217	-0.389907	328.217	-0.941663	328.217	-3.8524	328.217	-1.48438	328.217	-6.27701	328.217	4.17167	328.217	7.62059	328.217	1.40443	328.217	8.0606	328.217	5.98651	328.217	9.00629	328.217	12.1263	328.217	9.23891
328.219	-0.878598	328.219	-0.33133	328.219	-2.66543	328.219	0.175772	328.219	-2.36112	328.219	-1.29528	328.219	-2.99895	328.219	-3.46521	328.219	-2.79476	328.219	-2.34211	328.219	-0.286161	328.219	-4.82634	328.219	-0.388675	328.219	-0.921038	328.219	-3.85502	328.219	-1.49443	328.219	-6.28267	328.219	4.16558	328.219	7.62449	328.219	1.40749	328.219	8.0775	328.219	5.98759	328.219	9.00068	328.219	12.1254	328.219	9.22534
328.22	-0.879508	328.22	-0.316662	328.22	-2.69768	328.22	0.166443	328.22	-2.36435	328.22	-1.3105	328.22	-3.00113	328.22	-3.44834	328.22	-2.81043	328.22	-2.34406	328.22	-0.278216	328.22	-4.81081	328.22	-0.387443	328.22	-0.900414	328.22	-3.85765	328.22	-1.50448	328.22	-6.28834	328.22	4.15948	328.22	7.6284	328.22	1.41055	328.22	8.09422	328.22	5.98866	328.22	8.99506	328.22	12.1245	328.22	9.21213
328.221	-0.880419	328.221	-0.301994	328.221	-2.72993	328.221	0.157114	328.221	-2.36759	328.221	-1.32572	328.221	-3.00332	328.221	-3.43148	328.221	-2.82611	328.221	-2.34601	328.221	-0.270271	328.221	-4.79503	328.221	-0.386211	328.221	-0.879789	328.221	-3.86028	328.221	-1.51453	328.221	-6.29401	328.221	4.15338	328.221	7.63231	328.221	1.41368	328.221	8.11089	328.221	5.98974	328.221	8.98945	328.221	12.1221	328.221	9.19891
328.223	-0.88133	328.223	-0.287326	328.223	-2.76218	328.223	0.147784	328.223	-2.37082	328.223	-1.34094	328.223	-3.0055	328.223	-3.41462	328.223	-2.84178	328.223	-2.34796	328.223	-0.262326	328.223	-4.77925	328.223	-0.38498	328.223	-0.859165	328.223	-3.86291	328.223	-1.52457	328.223	-6.29967	328.223	4.14728	328.223	7.63617	328.223	1.41684	328.223	8.12686	328.223	5.99082	328.223	8.98384	328.223	12.1185	328.223	9.18569
328.224	-0.88316	328.224	-0.272658	328.224	-2.79444	328.224	0.138455	328.224	-2.37405	328.224	-1.35616	328.224	-3.00769	328.224	-3.39776	328.224	-2.85711	328.224	-2.34992	328.224	-0.254381	328.224	-4.76347	328.224	-0.383748	328.224	-0.838541	328.224	-3.86553	328.224	-1.53462	328.224	-6.30536	328.224	4.14119	328.224	7.64011	328.224	1.42	328.224	8.14284	328.224	5.99189	328.224	8.97822	328.224	12.1149	328.224	9.17247
328.225	-0.885578	328.225	-0.257991	328.225	-2.82669	328.225	0.129125	328.225	-2.37729	328.225	-1.37138	328.225	-3.00988	328.225	-3.3809	328.225	-2.87303	328.225	-2.35187	328.225	-0.246437	328.225	-4.74769	328.225	-0.382516	328.225	-0.817032	328.225	-3.8682	328.225	-1.54467	328.225	-6.31101	328.225	4.13509	328.225	7.64401	328.225	1.42316	328.225	8.15882	328.225	5.99296	328.225	8.97261	328.225	12.1113	328.225	9.15925
328.227	-0.887925	328.227	-0.243323	328.227	-2.85894	328.227	0.119796	328.227	-2.38052	328.227	-1.38633	328.227	-3.01206	328.227	-3.36404	328.227	-2.88861	328.227	-2.35384	328.227	-0.238492	328.227	-4.73191	328.227	-0.381284	328.227	-0.794408	328.227	-3.8708	328.227	-1.55471	328.227	-6.31668	328.227	4.12899	328.227	7.6479	328.227	1.42632	328.227	8.1748	328.227	5.99404	328.227	8.967	328.227	12.1077	328.227	9.14603
328.228	-0.890271	328.228	-0.228655	328.228	-2.891	328.228	0.110466	328.228	-2.38377	328.228	-1.40177	328.228	-3.01425	328.228	-3.34707	328.228	-2.90392	328.228	-2.35577	328.228	-0.230557	328.228	-4.71613	328.228	-0.380053	328.228	-0.771895	328.228	-3.87344	328.228	-1.56485	328.228	-6.32183	328.228	4.1229	328.228	7.64898	328.228	1.42948	328.228	8.19078	328.228	5.99512	328.228	8.96152	328.228	12.1041	328.228	9.13282
328.229	-0.892618	328.229	-0.213987	328.229	-2.92338	328.229	0.101137	328.229	-2.38699	328.229	-1.41692	328.229	-3.01658	328.229	-3.33028	328.229	-2.91825	328.229	-2.35773	328.229	-0.222604	328.229	-4.70035	328.229	-0.378821	328.229	-0.749383	328.229	-3.87607	328.229	-1.57484	328.229	-6.31851	328.229	4.1168	328.229	7.64893	328.229	1.43264	328.229	8.20676	328.229	5.99619	328.229	8.9558	328.229	12.1004	328.229	9.1196
328.231	-0.894964	328.231	-0.199319	328.231	-2.95558	328.231	0.0915956	328.231	-2.39022	328.231	-1.43206	328.231	-3.01912	328.231	-3.31339	328.231	-2.93258	328.231	-2.35969	328.231	-0.214662	328.231	-4.68457	328.231	-0.377597	328.231	-0.72687	328.231	-3.8766	328.231	-1.58491	328.231	-6.31519	328.231	4.11067	328.231	7.64887	328.231	1.4358	328.231	8.22274	328.231	5.99607	328.231	8.95022	328.231	12.0968	328.231	9.10638
328.232	-0.89731	328.232	-0.184632	328.232	-2.98798	328.232	0.082432	328.232	-2.39421	328.232	-1.4504	328.232	-3.02165	328.232	-3.29541	328.232	-2.9469	328.232	-2.3616	328.232	-0.20672	328.232	-4.66879	328.232	-0.37636	328.232	-0.704358	328.232	-3.87705	328.232	-1.59663	328.232	-6.31187	328.232	4.1046	328.232	7.64881	328.232	1.43901	328.232	8.23871	328.232	5.99579	328.232	8.94465	328.232	12.0932	328.232	9.09316
328.233	-0.899657	328.233	-0.169978	328.233	-3.02064	328.233	0.0730457	328.233	-2.39896	328.233	-1.46944	328.233	-3.02419	328.233	-3.27666	328.233	-2.96123	328.233	-2.3635	328.233	-0.20056	328.233	-4.65287	328.233	-0.37513	328.233	-0.681845	328.233	-3.87751	328.233	-1.60968	328.233	-6.30854	328.233	4.09849	328.233	7.64875	328.233	1.44213	328.233	8.25514	328.233	5.9955	328.233	8.94228	328.233	12.0896	328.233	9.08015
328.235	-0.902003	328.235	-0.155305	328.235	-3.05329	328.235	0.0636593	328.235	-2.40372	328.235	-1.48848	328.235	-3.02673	328.235	-3.25791	328.235	-2.97555	328.235	-2.36541	328.235	-0.194749	328.235	-4.6372	328.235	-0.373659	328.235	-0.659332	328.235	-3.87797	328.235	-1.62274	328.235	-6.30522	328.235	4.09239	328.235	7.64869	328.235	1.4453	328.235	8.27082	328.235	5.99522	328.235	8.94	328.235	12.086	328.235	9.06677
328.236	-0.90435	328.236	-0.142592	328.236	-3.08595	328.236	0.0531385	328.236	-2.40847	328.236	-1.50751	328.236	-3.02926	328.236	-3.23916	328.236	-2.98988	328.236	-2.36732	328.236	-0.188938	328.236	-4.62139	328.236	-0.370579	328.236	-0.63682	328.236	-3.87842	328.236	-1.63579	328.236	-6.3019	328.236	4.08776	328.236	7.64863	328.236	1.44847	328.236	8.28691	328.236	5.99494	328.236	8.93771	328.236	12.0823	328.236	9.05361
328.237	-0.906696	328.237	-0.132338	328.237	-3.11861	328.237	0.042563	328.237	-2.41323	328.237	-1.52655	328.237	-3.0318	328.237	-3.22041	328.237	-3.0042	328.237	-2.36922	328.237	-0.183127	328.237	-4.60557	328.237	-0.3675	328.237	-0.614307	328.237	-3.87888	328.237	-1.64884	328.237	-6.29858	328.237	4.08319	328.237	7.64857	328.237	1.45165	328.237	8.303	328.237	5.99465	328.237	8.93543	328.237	12.0787	328.237	9.04044
328.239	-0.908958	328.239	-0.122083	328.239	-3.15127	328.239	0.0319876	328.239	-2.41798	328.239	-1.54559	328.239	-3.03433	328.239	-3.20166	328.239	-3.01802	328.239	-2.37113	328.239	-0.177316	328.239	-4.58786	328.239	-0.364421	328.239	-0.591795	328.239	-3.87933	328.239	-1.6619	328.239	-6.29525	328.239	4.07863	328.239	7.64851	328.239	1.45482	328.239	8.31909	328.239	5.99437	328.239	8.93315	328.239	12.0751	328.239	9.03072
328.24	-0.91137	328.24	-0.111829	328.24	-3.18392	328.24	0.0214121	328.24	-2.42273	328.24	-1.56463	328.24	-3.03686	328.24	-3.18291	328.24	-3.03275	328.24	-2.37303	328.24	-0.171505	328.24	-4.56998	328.24	-0.361341	328.24	-0.569848	328.24	-3.87979	328.24	-1.67495	328.24	-6.2919	328.24	4.07407	328.24	7.64845	328.24	1.45799	328.24	8.33518	328.24	5.99409	328.24	8.93086	328.24	12.0715	328.24	9.02133
328.241	-0.913693	328.241	-0.101574	328.241	-3.21658	328.241	0.0108366	328.241	-2.42749	328.241	-1.58366	328.241	-3.0394	328.241	-3.16416	328.241	-3.04694	328.241	-2.37494	328.241	-0.165694	328.241	-4.55209	328.241	-0.358262	328.241	-0.546861	328.241	-3.88024	328.241	-1.68801	328.241	-6.2886	328.241	4.06951	328.241	7.64839	328.241	1.46165	328.241	8.35127	328.241	5.99381	328.241	8.92858	328.241	12.0662	328.241	9.01194
328.243	-0.916018	328.243	-0.0913195	328.243	-3.24952	328.243	0.000261147	328.243	-2.43238	328.243	-1.60249	328.243	-3.04194	328.243	-3.14549	328.243	-3.06113	328.243	-2.37688	328.243	-0.159883	328.243	-4.53421	328.243	-0.355182	328.243	-0.524506	328.243	-3.8807	328.243	-1.70138	328.243	-6.28527	328.243	4.06495	328.243	7.64834	328.243	1.46547	328.243	8.36551	328.243	5.99352	328.243	8.92629	328.243	12.0597	328.243	9.00254
328.244	-0.919743	328.244	-0.0810649	328.244	-3.28196	328.244	-0.0103143	328.244	-2.43703	328.244	-1.62168	328.244	-3.04447	328.244	-3.12668	328.244	-3.07531	328.244	-2.37876	328.244	-0.15419	328.244	-4.51632	328.244	-0.352103	328.244	-0.50215	328.244	-3.88116	328.244	-1.71419	328.244	-6.28194	328.244	4.06038	328.244	7.64828	328.244	1.46929	328.244	8.37962	328.244	5.99324	328.244	8.92403	328.244	12.0532	328.244	8.99315
328.245	-0.923469	328.245	-0.0708104	328.245	-3.31469	328.245	-0.0208898	328.245	-2.44183	328.245	-1.64066	328.245	-3.047	328.245	-3.10795	328.245	-3.0895	328.245	-2.38067	328.245	-0.148296	328.245	-4.49843	328.245	-0.349023	328.245	-0.479794	328.245	-3.88161	328.245	-1.72733	328.245	-6.27861	328.245	4.05582	328.245	7.64822	328.245	1.47311	328.245	8.39373	328.245	5.99296	328.245	8.92173	328.245	12.0467	328.245	8.98376
328.247	-0.927194	328.247	-0.0606599	328.247	-3.34742	328.247	-0.0317925	328.247	-2.44662	328.247	-1.65964	328.247	-3.04954	328.247	-3.08922	328.247	-3.10369	328.247	-2.38259	328.247	-0.142514	328.247	-4.48055	328.247	-0.345926	328.247	-0.457437	328.247	-3.88207	328.247	-1.74047	328.247	-6.27528	328.247	4.05115	328.247	7.64816	328.247	1.47692	328.247	8.40784	328.247	5.99268	328.247	8.91945	328.247	12.0403	328.247	8.97436
328.248	-0.930919	328.248	-0.0503278	328.248	-3.38015	328.248	-0.0421546	328.248	-2.45141	328.248	-1.67862	328.248	-3.05207	328.248	-3.07049	328.248	-3.11713	328.248	-2.3845	328.248	-0.136733	328.248	-4.46266	328.248	-0.342858	328.248	-0.43508	328.248	-3.88252	328.248	-1.75361	328.248	-6.27112	328.248	4.04666	328.248	7.64604	328.248	1.48074	328.248	8.42223	328.248	5.9924	328.248	8.91717	328.248	12.0338	328.248	8.96497
328.249	-0.934645	328.249	-0.040101	328.249	-3.41288	328.249	-0.0528122	328.249	-2.4562	328.249	-1.69761	328.249	-3.05488	328.249	-3.05176	328.249	-3.12975	328.249	-2.38642	328.249	-0.130952	328.249	-4.44472	328.249	-0.339775	328.249	-0.412723	328.249	-3.88298	328.249	-1.76675	328.249	-6.25936	328.249	4.04207	328.249	7.6433	328.249	1.48456	328.249	8.43611	328.249	5.99166	328.249	8.91489	328.249	12.0273	328.249	8.95554
328.251	-0.93837	328.251	-0.0298741	328.251	-3.44562	328.251	-0.0634697	328.251	-2.46099	328.251	-1.71659	328.251	-3.05782	328.251	-3.03304	328.251	-3.14238	328.251	-2.38833	328.251	-0.125171	328.251	-4.42687	328.251	-0.336691	328.251	-0.390366	328.251	-3.88232	328.251	-1.77988	328.251	-6.2476	328.251	4.03748	328.251	7.64055	328.251	1.48838	328.251	8.45029	328.251	5.98971	328.251	8.91262	328.251	12.0208	328.251	8.94617
328.252	-0.942095	328.252	-0.0196473	328.252	-3.47762	328.252	-0.0741273	328.252	-2.46589	328.252	-1.73767	328.252	-3.06076	328.252	-3.01374	328.252	-3.155	328.252	-2.39134	328.252	-0.119389	328.252	-4.40897	328.252	-0.333607	328.252	-0.368009	328.252	-3.88164	328.252	-1.79475	328.252	-6.23584	328.252	4.03289	328.252	7.63781	328.252	1.4922	328.252	8.46448	328.252	5.98777	328.252	8.91034	328.252	12.0145	328.252	8.93677
328.253	-0.945821	328.253	-0.00942043	328.253	-3.50892	328.253	-0.0847849	328.253	-2.47082	328.253	-1.7594	328.253	-3.0637	328.253	-2.99433	328.253	-3.16762	328.253	-2.39446	328.253	-0.115573	328.253	-4.39107	328.253	-0.330523	328.253	-0.345652	328.253	-3.88096	328.253	-1.81083	328.253	-6.22408	328.253	4.0283	328.253	7.63507	328.253	1.49601	328.253	8.47866	328.253	5.98583	328.253	8.91237	328.253	12.0079	328.253	8.92737
328.255	-0.94945	328.255	0.000806421	328.255	-3.54022	328.255	-0.0956386	328.255	-2.47575	328.255	-1.78114	328.255	-3.0666	328.255	-2.97493	328.255	-3.1796	328.255	-2.39758	328.255	-0.112469	328.255	-4.37317	328.255	-0.327437	328.255	-0.323295	328.255	-3.88028	328.255	-1.82691	328.255	-6.21236	328.255	4.02371	328.255	7.63232	328.255	1.49983	328.255	8.49285	328.255	5.98388	328.255	8.91509	328.255	12.0015	328.255	8.91797
328.256	-0.953237	328.256	0.00791801	328.256	-3.57152	328.256	-0.107584	328.256	-2.48068	328.256	-1.80287	328.256	-3.06958	328.256	-2.95552	328.256	-3.19266	328.256	-2.40071	328.256	-0.109365	328.256	-4.35527	328.256	-0.323133	328.256	-0.301675	328.256	-3.87961	328.256	-1.84299	328.256	-6.20057	328.256	4.02092	328.256	7.62957	328.256	1.50365	328.256	8.50703	328.256	5.98205	328.256	8.9178	328.256	11.995	328.256	8.90857
328.257	-0.956938	328.257	0.0137977	328.257	-3.60282	328.257	-0.119529	328.257	-2.48574	328.257	-1.82458	328.257	-3.07251	328.257	-2.93634	328.257	-3.20512	328.257	-2.40385	328.257	-0.106261	328.257	-4.33737	328.257	-0.318829	328.257	-0.278795	328.257	-3.87893	328.257	-1.85907	328.257	-6.18883	328.257	4.01827	328.257	7.62683	328.257	1.50747	328.257	8.52122	328.257	5.98003	328.257	8.92052	328.257	11.9886	328.257	8.89916
328.259	-0.96064	328.259	0.0196774	328.259	-3.63445	328.259	-0.131474	328.259	-2.49057	328.259	-1.84634	328.259	-3.07544	328.259	-2.91675	328.259	-3.21758	328.259	-2.40696	328.259	-0.103157	328.259	-4.31806	328.259	-0.314525	328.259	-0.256627	328.259	-3.87825	328.259	-1.87513	328.259	-6.17708	328.259	4.01563	328.259	7.62409	328.259	1.51129	328.259	8.5354	328.259	5.97811	328.259	8.92325	328.259	11.9822	328.259	8.89181
328.26	-0.964341	328.26	0.0255571	328.26	-3.66553	328.26	-0.143419	328.26	-2.49553	328.26	-1.86807	328.26	-3.07837	328.26	-2.89741	328.26	-3.23005	328.26	-2.41009	328.26	-0.10013	328.26	-4.29858	328.26	-0.310221	328.26	-0.234459	328.26	-3.87758	328.26	-1.89122	328.26	-6.16533	328.26	4.01298	328.26	7.62135	328.26	1.5151	328.26	8.54959	328.26	5.9762	328.26	8.92596	328.26	11.9757	328.26	8.88549
328.261	-0.968043	328.261	0.0313282	328.261	-3.69691	328.261	-0.155536	328.261	-2.5005	328.261	-1.88979	328.261	-3.0813	328.261	-2.87807	328.261	-3.24251	328.261	-2.41321	328.261	-0.0969774	328.261	-4.2791	328.261	-0.305829	328.261	-0.212291	328.261	-3.8769	328.261	-1.9073	328.261	-6.15358	328.261	4.01024	328.261	7.6186	328.261	1.51986	328.261	8.56377	328.261	5.97428	328.261	8.92867	328.261	11.9674	328.261	8.87917
328.263	-0.971866	328.263	0.037298	328.263	-3.7283	328.263	-0.167357	328.263	-2.50546	328.263	-1.91152	328.263	-3.08423	328.263	-2.85872	328.263	-3.25497	328.263	-2.41634	328.263	-0.0938921	328.263	-4.25961	328.263	-0.301596	328.263	-0.190123	328.263	-3.87622	328.263	-1.92338	328.263	-6.14183	328.263	4.00767	328.263	7.61586	328.263	1.52481	328.263	8.57548	328.263	5.97237	328.263	8.93139	328.263	11.958	328.263	8.87285
328.264	-0.976342	328.264	0.0431475	328.264	-3.75968	328.264	-0.179347	328.264	-2.51043	328.264	-1.93325	328.264	-3.08716	328.264	-2.83938	328.264	-3.26744	328.264	-2.41947	328.264	-0.0908068	328.264	-4.23989	328.264	-0.297268	328.264	-0.167955	328.264	-3.87555	328.264	-1.93945	328.264	-6.13008	328.264	4.00499	328.264	7.61312	328.264	1.52986	328.264	8.58673	328.264	5.97045	328.264	8.93411	328.264	11.9485	328.264	8.86653
328.265	-0.980817	328.265	0.048997	328.265	-3.79106	328.265	-0.191337	328.265	-2.51539	328.265	-1.95498	328.265	-3.09009	328.265	-2.82004	328.265	-3.2799	328.265	-2.4226	328.265	-0.0877215	328.265	-4.2206	328.265	-0.292941	328.265	-0.147086	328.265	-3.87487	328.265	-1.95553	328.265	-6.11833	328.265	4.00232	328.265	7.61038	328.265	1.53484	328.265	8.59834	328.265	5.96854	328.265	8.93683	328.265	11.939	328.265	8.86008
328.267	-0.985293	328.267	0.0548465	328.267	-3.82245	328.267	-0.203328	328.267	-2.52036	328.267	-1.97671	328.267	-3.09302	328.267	-2.80069	328.267	-3.29236	328.267	-2.42572	328.267	-0.0846363	328.267	-4.20105	328.267	-0.288613	328.267	-0.126591	328.267	-3.8742	328.267	-1.9716	328.267	-6.10659	328.267	3.99965	328.267	7.60763	328.267	1.53983	328.267	8.60975	328.267	5.96662	328.267	8.93955	328.267	11.9296	328.267	8.85384
328.268	-0.989768	328.268	0.060696	328.268	-3.85383	328.268	-0.215318	328.268	-2.52533	328.268	-1.99843	328.268	-3.09595	328.268	-2.78135	328.268	-3.30385	328.268	-2.42885	328.268	-0.081551	328.268	-4.18151	328.268	-0.284286	328.268	-0.106096	328.268	-3.87352	328.268	-1.98768	328.268	-6.09363	328.268	3.99697	328.268	7.60428	328.268	1.54482	328.268	8.62116	328.268	5.96471	328.268	8.94227	328.268	11.9203	328.268	8.84749
328.269	-0.994216	328.269	0.0665455	328.269	-3.88522	328.269	-0.227308	328.269	-2.53029	328.269	-2.02016	328.269	-3.0991	328.269	-2.762	328.269	-3.31413	328.269	-2.43198	328.269	-0.0784657	328.269	-4.16196	328.269	-0.279958	328.269	-0.0856007	328.269	-3.87284	328.269	-2.00375	328.269	-6.07392	328.269	3.9943	328.269	7.60079	328.269	1.54981	328.269	8.63257	328.269	5.96138	328.269	8.94499	328.269	11.9107	328.269	8.84114
328.271	-0.998712	328.271	0.072395	328.271	-3.9166	328.271	-0.239298	328.271	-2.53517	328.271	-2.04189	328.271	-3.10221	328.271	-2.7427	328.271	-3.32506	328.271	-2.4351	328.271	-0.0753805	328.271	-4.14241	328.271	-0.275631	328.271	-0.0654348	328.271	-3.87195	328.271	-2.01983	328.271	-6.05432	328.271	3.99163	328.271	7.59727	328.271	1.5548	328.271	8.64398	328.271	5.95658	328.271	8.94771	328.271	11.9013	328.271	8.83479
328.272	-1.00318	328.272	0.0782445	328.272	-3.94619	328.272	-0.251289	328.272	-2.53912	328.272	-2.06439	328.272	-3.10542	328.272	-2.72402	328.272	-3.33561	328.272	-2.44017	328.272	-0.0722952	328.272	-4.12286	328.272	-0.271303	328.272	-0.0446632	328.272	-3.87104	328.272	-2.03723	328.272	-6.03453	328.272	3.98896	328.272	7.59377	328.272	1.55979	328.272	8.65539	328.272	5.95138	328.272	8.95043	328.272	11.8919	328.272	8.82844
328.273	-1.00765	328.273	0.084094	328.273	-3.97486	328.273	-0.263279	328.273	-2.54312	328.273	-2.08763	328.273	-3.10858	328.273	-2.70563	328.273	-3.34616	328.273	-2.44523	328.273	-0.0707155	328.273	-4.10331	328.273	-0.266976	328.273	-0.0242584	328.273	-3.87013	328.273	-2.05471	328.273	-6.01484	328.273	3.98628	328.273	7.59027	328.273	1.56478	328.273	8.6668	328.273	5.94642	328.273	8.95717	328.273	11.8825	328.273	8.82209
328.275	-1.01212	328.275	0.0899435	328.275	-4.0034	328.275	-0.275719	328.275	-2.54704	328.275	-2.11024	328.275	-3.11173	328.275	-2.68676	328.275	-3.3567	328.275	-2.45045	328.275	-0.0704878	328.275	-4.08376	328.275	-0.262649	328.275	-0.00385368	328.275	-3.86922	328.275	-2.07316	328.275	-5.99515	328.275	3.98374	328.275	7.58677	328.275	1.56977	328.275	8.67821	328.275	5.94145	328.275	8.96527	328.275	11.8731	328.275	8.81574
328.276	-1.01658	328.276	0.0922552	328.276	-4.03202	328.276	-0.288558	328.276	-2.551	328.276	-2.13321	328.276	-3.11489	328.276	-2.66815	328.276	-3.36725	328.276	-2.45558	328.276	-0.0702594	328.276	-4.06421	328.276	-0.257236	328.276	0.0165511	328.276	-3.86831	328.276	-2.09105	328.276	-5.97547	328.276	3.98361	328.276	7.58326	328.276	1.57476	328.276	8.68962	328.276	5.93649	328.276	8.9734	328.276	11.8637	328.276	8.80939
328.277	-1.02105	328.277	0.0942046	328.277	-4.06063	328.277	-0.301656	328.277	-2.55497	328.277	-2.15618	328.277	-3.11805	328.277	-2.64955	328.277	-3.3778	328.277	-2.46071	328.277	-0.0700315	328.277	-4.04466	328.277	-0.251657	328.277	0.0369558	328.277	-3.8674	328.277	-2.10894	328.277	-5.95578	328.277	3.98347	328.277	7.57976	328.277	1.57975	328.277	8.70103	328.277	5.93152	328.277	8.98152	328.277	11.8542	328.277	8.80303
328.279	-1.02552	328.279	0.0962241	328.279	-4.08925	328.279	-0.3146	328.279	-2.55893	328.279	-2.17915	328.279	-3.1212	328.279	-2.63094	328.279	-3.38834	328.279	-2.46584	328.279	-0.0698035	328.279	-4.02417	328.279	-0.24624	328.279	0.0573605	328.279	-3.86649	328.279	-2.12683	328.279	-5.9361	328.279	3.98335	328.279	7.57626	328.279	1.58474	328.279	8.71211	328.279	5.92656	328.279	8.98963	328.279	11.8448	328.279	8.79788
328.28	-1.02999	328.28	0.0982044	328.28	-4.11786	328.28	-0.327544	328.28	-2.56289	328.28	-2.20212	328.28	-3.12436	328.28	-2.61234	328.28	-3.39889	328.28	-2.47097	328.28	-0.0695755	328.28	-4.00334	328.28	-0.240733	328.28	0.0777653	328.28	-3.86558	328.28	-2.14472	328.28	-5.91641	328.28	3.98321	328.28	7.57275	328.28	1.58973	328.28	8.7238	328.28	5.9216	328.28	8.99774	328.28	11.8354	328.28	8.79402
328.281	-1.03446	328.281	0.100185	328.281	-4.14647	328.281	-0.340488	328.281	-2.56685	328.281	-2.22509	328.281	-3.12752	328.281	-2.59374	328.281	-3.40944	328.281	-2.4761	328.281	-0.0693476	328.281	-3.98291	328.281	-0.235226	328.281	0.09817	328.281	-3.86467	328.281	-2.16261	328.281	-5.89672	328.281	3.98308	328.281	7.56925	328.281	1.59569	328.281	8.73512	328.281	5.91663	328.281	9.00586	328.281	11.8245	328.281	8.79026
328.283	-1.03901	328.283	0.102165	328.283	-4.17509	328.283	-0.353431	328.283	-2.57082	328.283	-2.24806	328.283	-3.13067	328.283	-2.57513	328.283	-3.41999	328.283	-2.48123	328.283	-0.0691196	328.283	-3.96226	328.283	-0.229719	328.283	0.118575	328.283	-3.86376	328.283	-2.1805	328.283	-5.87704	328.283	3.98295	328.283	7.56575	328.283	1.60189	328.283	8.74359	328.283	5.91167	328.283	9.01397	328.283	11.8124	328.283	8.78644
328.284	-1.04386	328.284	0.104145	328.284	-4.2037	328.284	-0.366375	328.284	-2.57478	328.284	-2.27103	328.284	-3.13383	328.284	-2.55653	328.284	-3.43053	328.284	-2.48636	328.284	-0.0688917	328.284	-3.9416	328.284	-0.224212	328.284	0.138979	328.284	-3.86285	328.284	-2.19839	328.284	-5.85735	328.284	3.98282	328.284	7.56225	328.284	1.60809	328.284	8.75154	328.284	5.9067	328.284	9.02209	328.284	11.8002	328.284	8.78262
328.285	-1.04866	328.285	0.106125	328.285	-4.23232	328.285	-0.379319	328.285	-2.57874	328.285	-2.294	328.285	-3.13696	328.285	-2.53792	328.285	-3.44106	328.285	-2.49149	328.285	-0.0686637	328.285	-3.92094	328.285	-0.218704	328.285	0.156971	328.285	-3.86194	328.285	-2.21628	328.285	-5.83772	328.285	3.98269	328.285	7.55874	328.285	1.61429	328.285	8.7595	328.285	5.90174	328.285	9.0302	328.285	11.788	328.285	8.7788
328.287	-1.05349	328.287	0.108106	328.287	-4.26093	328.287	-0.392263	328.287	-2.58271	328.287	-2.31697	328.287	-3.14014	328.287	-2.51932	328.287	-3.45162	328.287	-2.49662	328.287	-0.0684357	328.287	-3.90029	328.287	-0.213197	328.287	0.173929	328.287	-3.86102	328.287	-2.23416	328.287	-5.81799	328.287	3.98256	328.287	7.55524	328.287	1.62049	328.287	8.76745	328.287	5.89687	328.287	9.03831	328.287	11.7759	328.287	8.77498
328.288	-1.05831	328.288	0.110086	328.288	-4.28945	328.288	-0.405206	328.288	-2.58663	328.288	-2.33994	328.288	-3.14329	328.288	-2.50096	328.288	-3.46117	328.288	-2.50163	328.288	-0.0682078	328.288	-3.87963	328.288	-0.20769	328.288	0.191049	328.288	-3.86012	328.288	-2.25205	328.288	-5.79718	328.288	3.98242	328.288	7.55185	328.288	1.62669	328.288	8.77541	328.288	5.89184	328.288	9.04643	328.288	11.7637	328.288	8.77116
328.289	-1.06314	328.289	0.112066	328.289	-4.31815	328.289	-0.41815	328.289	-2.59062	328.289	-2.36358	328.289	-3.14679	328.289	-2.48217	328.289	-3.46928	328.289	-2.50686	328.289	-0.0679798	328.289	-3.85897	328.289	-0.202183	328.289	0.208076	328.289	-3.85921	328.289	-2.26936	328.289	-5.77106	328.289	3.98229	328.289	7.54848	328.289	1.63289	328.289	8.78336	328.289	5.88564	328.289	9.05454	328.289	11.7515	328.289	8.76734
328.291	-1.06797	328.291	0.114046	328.291	-4.34673	328.291	-0.431094	328.291	-2.59349	328.291	-2.3861	328.291	-3.15029	328.291	-2.46401	328.291	-3.47738	328.291	-2.51195	328.291	-0.0677476	328.291	-3.83832	328.291	-0.196676	328.291	0.225103	328.291	-3.85875	328.291	-2.28763	328.291	-5.74495	328.291	3.98216	328.291	7.54511	328.291	1.6391	328.291	8.79132	328.291	5.87744	328.291	9.06261	328.291	11.7394	328.291	8.76352
328.292	-1.0728	328.292	0.116004	328.292	-4.37185	328.292	-0.443653	328.292	-2.59538	328.292	-2.4094	328.292	-3.15379	328.292	-2.44741	328.292	-3.48548	328.292	-2.51934	328.292	-0.0675228	328.292	-3.81766	328.292	-0.191169	328.292	0.242129	328.292	-3.85834	328.292	-2.30596	328.292	-5.71883	328.292	3.98203	328.292	7.54174	328.292	1.6453	328.292	8.79927	328.292	5.86923	328.292	9.07076	328.292	11.7272	328.292	8.7597
328.293	-1.07763	328.293	0.118002	328.293	-4.39606	328.293	-0.456844	328.293	-2.59727	328.293	-2.43277	328.293	-3.15729	328.293	-2.43081	328.293	-3.49358	328.293	-2.52686	328.293	-0.068241	328.293	-3.797	328.293	-0.185661	328.293	0.259156	328.293	-3.85793	328.293	-2.32459	328.293	-5.69271	328.293	3.9819	328.293	7.53837	328.293	1.65152	328.293	8.80722	328.293	5.86103	328.293	9.08226	328.293	11.7151	328.293	8.75588
328.295	-1.08246	328.295	0.119926	328.295	-4.42027	328.295	-0.469783	328.295	-2.59916	328.295	-2.45615	328.295	-3.16079	328.295	-2.41422	328.295	-3.50168	328.295	-2.53438	328.295	-0.071263	328.295	-3.77649	328.295	-0.180154	328.295	0.276183	328.295	-3.85753	328.295	-2.34323	328.295	-5.6666	328.295	3.98257	328.295	7.535	328.295	1.65771	328.295	8.81514	328.295	5.85282	328.295	9.0958	328.295	11.7029	328.295	8.75206
328.296	-1.08729	328.296	0.118592	328.296	-4.44448	328.296	-0.482757	328.296	-2.60105	328.296	-2.47953	328.296	-3.16429	328.296	-2.39762	328.296	-3.50978	328.296	-2.5419	328.296	-0.074285	328.296	-3.75572	328.296	-0.173517	328.296	0.293209	328.296	-3.85712	328.296	-2.36187	328.296	-5.64048	328.296	3.98524	328.296	7.53164	328.296	1.66391	328.296	8.82313	328.296	5.84461	328.296	9.10935	328.296	11.6907	328.296	8.74826
328.297	-1.09211	328.297	0.117257	328.297	-4.4687	328.297	-0.495731	328.297	-2.60294	328.297	-2.5029	328.297	-3.16779	328.297	-2.38102	328.297	-3.51788	328.297	-2.54942	328.297	-0.077307	328.297	-3.7351	328.297	-0.166837	328.297	0.310236	328.297	-3.85671	328.297	-2.38051	328.297	-5.61437	328.297	3.98792	328.297	7.52827	328.297	1.67012	328.297	8.83107	328.297	5.83641	328.297	9.12289	328.297	11.6786	328.297	8.74442
328.299	-1.09694	328.299	0.115922	328.299	-4.49291	328.299	-0.508704	328.299	-2.60483	328.299	-2.52628	328.299	-3.17128	328.299	-2.36443	328.299	-3.52598	328.299	-2.55694	328.299	-0.080329	328.299	-3.71478	328.299	-0.160158	328.299	0.327263	328.299	-3.85631	328.299	-2.39915	328.299	-5.58825	328.299	3.9906	328.299	7.5249	328.299	1.67632	328.299	8.83901	328.299	5.8282	328.299	9.13644	328.299	11.6662	328.299	8.7413
328.3	-1.10179	328.3	0.114588	328.3	-4.51712	328.3	-0.521678	328.3	-2.60672	328.3	-2.54966	328.3	-3.17478	328.3	-2.34783	328.3	-3.53409	328.3	-2.56445	328.3	-0.0833509	328.3	-3.69446	328.3	-0.153479	328.3	0.34429	328.3	-3.8559	328.3	-2.41779	328.3	-5.56214	328.3	3.99328	328.3	7.52156	328.3	1.68253	328.3	8.84696	328.3	5.82	328.3	9.14998	328.3	11.6542	328.3	8.73947
328.301	-1.1066	328.301	0.113253	328.301	-4.54133	328.301	-0.534652	328.301	-2.6086	328.301	-2.57303	328.301	-3.17823	328.301	-2.33123	328.301	-3.54242	328.301	-2.57197	328.301	-0.0863729	328.301	-3.67415	328.301	-0.1468	328.301	0.361316	328.301	-3.85549	328.301	-2.43642	328.301	-5.53613	328.301	3.99596	328.301	7.51817	328.301	1.69024	328.301	8.8549	328.301	5.81179	328.301	9.16353	328.301	11.641	328.301	8.73764
328.303	-1.1114	328.303	0.111919	328.303	-4.56554	328.303	-0.547626	328.303	-2.61043	328.303	-2.59641	328.303	-3.18177	328.303	-2.31464	328.303	-3.55037	328.303	-2.57949	328.303	-0.0893949	328.303	-3.65383	328.303	-0.140121	328.303	0.378132	328.303	-3.85508	328.303	-2.45506	328.303	-5.50994	328.303	3.99864	328.303	7.51481	328.303	1.69833	328.303	8.86056	328.303	5.80354	328.303	9.17708	328.303	11.6264	328.303	8.73581
328.304	-1.11612	328.304	0.110584	328.304	-4.58959	328.304	-0.5606	328.304	-2.61237	328.304	-2.62008	328.304	-3.18525	328.304	-2.29807	328.304	-3.55853	328.304	-2.58693	328.304	-0.0924169	328.304	-3.63351	328.304	-0.133441	328.304	0.395299	328.304	-3.85468	328.304	-2.47348	328.304	-5.48385	328.304	4.00132	328.304	7.51145	328.304	1.70641	328.304	8.86503	328.304	5.79536	328.304	9.19062	328.304	11.6119	328.304	8.73398
328.305	-1.12085	328.305	0.10925	328.305	-4.61392	328.305	-0.573574	328.305	-2.61424	328.305	-2.64323	328.305	-3.18874	328.305	-2.28145	328.305	-3.56669	328.305	-2.59451	328.305	-0.0954389	328.305	-3.6132	328.305	-0.126762	328.305	0.409392	328.305	-3.85427	328.305	-2.4923	328.305	-5.45776	328.305	4.004	328.305	7.50809	328.305	1.7145	328.305	8.86949	328.305	5.78715	328.305	9.2042	328.305	11.5974	328.305	8.73215
328.307	-1.12557	328.307	0.107915	328.307	-4.63809	328.307	-0.586294	328.307	-2.61611	328.307	-2.66669	328.307	-3.19222	328.307	-2.26486	328.307	-3.57484	328.307	-2.60201	328.307	-0.0985436	328.307	-3.59288	328.307	-0.120083	328.307	0.421684	328.307	-3.85386	328.307	-2.51088	328.307	-5.43167	328.307	4.00662	328.307	7.50473	328.307	1.72259	328.307	8.87396	328.307	5.77893	328.307	9.21772	328.307	11.5829	328.307	8.73031
328.308	-1.1303	328.308	0.106577	328.308	-4.66226	328.308	-0.599454	328.308	-2.61798	328.308	-2.69014	328.308	-3.19572	328.308	-2.24828	328.308	-3.58235	328.308	-2.6095	328.308	-0.101511	328.308	-3.57257	328.308	-0.113453	328.308	0.433976	328.308	-3.85346	328.308	-2.52945	328.308	-5.40456	328.308	4.00935	328.308	7.50217	328.308	1.73067	328.308	8.87843	328.308	5.77071	328.308	9.23127	328.308	11.5684	328.308	8.72848
328.309	-1.13502	328.309	0.105245	328.309	-4.68643	328.309	-0.612362	328.309	-2.61985	328.309	-2.71359	328.309	-3.19933	328.309	-2.23169	328.309	-3.58824	328.309	-2.617	328.309	-0.104553	328.309	-3.55225	328.309	-0.10674	328.309	0.446267	328.309	-3.85305	328.309	-2.54803	328.309	-5.373	328.309	4.01201	328.309	7.49981	328.309	1.73869	328.309	8.8829	328.309	5.76158	328.309	9.24483	328.309	11.5538	328.309	8.72665
328.311	-1.13975	328.311	0.10391	328.311	-4.7106	328.311	-0.625269	328.311	-2.61906	328.311	-2.73705	328.311	-3.20294	328.311	-2.21591	328.311	-3.59414	328.311	-2.6245	328.311	-0.107596	328.311	-3.53225	328.311	-0.100073	328.311	0.458559	328.311	-3.85372	328.311	-2.56661	328.311	-5.34145	328.311	4.01468	328.311	7.49744	328.311	1.74682	328.311	8.8875	328.311	5.74957	328.311	9.25838	328.311	11.5393	328.311	8.72482
328.312	-1.14447	328.312	0.102574	328.312	-4.72979	328.312	-0.638177	328.312	-2.61791	328.312	-2.75915	328.312	-3.20655	328.312	-2.20222	328.312	-3.60003	328.312	-2.63385	328.312	-0.110638	328.312	-3.51172	328.312	-0.0934063	328.312	0.470851	328.312	-3.85455	328.312	-2.58501	328.312	-5.30989	328.312	4.01734	328.312	7.49508	328.312	1.75489	328.312	8.89188	328.312	5.73755	328.312	9.27193	328.312	11.5248	328.312	8.72303
328.313	-1.1492	328.313	0.101239	328.313	-4.74857	328.313	-0.651084	328.313	-2.61677	328.313	-2.78081	328.313	-3.21016	328.313	-2.18853	328.313	-3.60592	328.313	-2.64358	328.313	-0.114283	328.313	-3.49148	328.313	-0.0867396	328.313	0.483143	328.313	-3.85538	328.313	-2.60319	328.313	-5.27833	328.313	4.02	328.313	7.49272	328.313	1.76296	328.313	8.89638	328.313	5.72553	328.313	9.288	328.313	11.51	328.313	8.72117
328.315	-1.15389	328.315	0.0997251	328.315	-4.76735	328.315	-0.66382	328.315	-2.61562	328.315	-2.80247	328.315	-3.21377	328.315	-2.17484	328.315	-3.61181	328.315	-2.65331	328.315	-0.121229	328.315	-3.47124	328.315	-0.080073	328.315	0.495434	328.315	-3.85621	328.315	-2.62138	328.315	-5.24677	328.315	4.02406	328.315	7.49036	328.315	1.77103	328.315	8.90088	328.315	5.71352	328.315	9.30668	328.315	11.4957	328.315	8.71935
328.316	-1.15864	328.316	0.0957353	328.316	-4.78613	328.316	-0.676527	328.316	-2.61447	328.316	-2.82413	328.316	-3.21729	328.316	-2.16115	328.316	-3.61782	328.316	-2.66304	328.316	-0.128175	328.316	-3.45101	328.316	-0.0722977	328.316	0.507726	328.316	-3.85704	328.316	-2.63956	328.316	-5.21531	328.316	4.02982	328.316	7.48801	328.316	1.77911	328.316	8.90538	328.316	5.7015	328.316	9.32536	328.316	11.4811	328.316	8.71753
328.317	-1.16336	328.317	0.0917456	328.317	-4.8049	328.317	-0.689234	328.317	-2.61337	328.317	-2.84579	328.317	-3.22098	328.317	-2.14746	328.317	-3.62362	328.317	-2.67277	328.317	-0.135121	328.317	-3.43077	328.317	-0.064508	328.317	0.519868	328.317	-3.85787	328.317	-2.65775	328.317	-5.18367	328.317	4.03559	328.317	7.48564	328.317	1.78718	328.317	8.90988	328.317	5.68926	328.317	9.34403	328.317	11.4665	328.317	8.71571
328.319	-1.16807	328.319	0.0877558	328.319	-4.82352	328.319	-0.701941	328.319	-2.61218	328.319	-2.86745	328.319	-3.22456	328.319	-2.13366	328.319	-3.62954	328.319	-2.6825	328.319	-0.142067	328.319	-3.41147	328.319	-0.0567183	328.319	0.532281	328.319	-3.8587	328.319	-2.67594	328.319	-5.15214	328.319	4.04135	328.319	7.48328	328.319	1.79525	328.319	8.91438	328.319	5.67742	328.319	9.36271	328.319	11.4519	328.319	8.71403
328.32	-1.17278	328.32	0.083766	328.32	-4.84243	328.32	-0.714648	328.32	-2.61105	328.32	-2.88877	328.32	-3.22815	328.32	-2.12005	328.32	-3.63547	328.32	-2.69232	328.32	-0.149013	328.32	-3.39217	328.32	-0.0489286	328.32	0.544533	328.32	-3.85953	328.32	-2.69418	328.32	-5.12061	328.32	4.04711	328.32	7.48092	328.32	1.80332	328.32	8.91889	328.32	5.66534	328.32	9.38139	328.32	11.4373	328.32	8.71297
328.321	-1.1775	328.321	0.0797762	328.321	-4.86117	328.321	-0.727381	328.321	-2.60991	328.321	-2.91065	328.321	-3.23174	328.321	-2.10633	328.321	-3.64139	328.321	-2.70199	328.321	-0.156132	328.321	-3.37287	328.321	-0.041139	328.321	0.556785	328.321	-3.86036	328.321	-2.71232	328.321	-5.08908	328.321	4.05288	328.321	7.47856	328.321	1.81274	328.321	8.92339	328.321	5.65327	328.321	9.40008	328.321	11.4219	328.321	8.71192
328.323	-1.18192	328.323	0.0757637	328.323	-4.8799	328.323	-0.740066	328.323	-2.60878	328.323	-2.93223	328.323	-3.23532	328.323	-2.09262	328.323	-3.64731	328.323	-2.71174	328.323	-0.162941	328.323	-3.35357	328.323	-0.03333	328.323	0.569037	328.323	-3.86119	328.323	-2.73052	328.323	-5.05755	328.323	4.0585	328.323	7.4762	328.323	1.82252	328.323	8.92638	328.323	5.6412	328.323	9.41875	328.323	11.4055	328.323	8.71086
328.324	-1.18598	328.324	0.0717921	328.324	-4.89863	328.324	-0.75278	328.324	-2.60764	328.324	-2.9538	328.324	-3.23891	328.324	-2.0789	328.324	-3.65324	328.324	-2.7215	328.324	-0.169934	328.324	-3.33427	328.324	-0.0255562	328.324	0.581288	328.324	-3.86202	328.324	-2.74872	328.324	-5.02601	328.324	4.06436	328.324	7.47385	328.324	1.83224	328.324	8.928	328.324	5.62912	328.324	9.43743	328.324	11.389	328.324	8.70981
328.325	-1.19005	328.325	0.0677962	328.325	-4.91737	328.325	-0.765495	328.325	-2.60651	328.325	-2.97538	328.325	-3.2425	328.325	-2.06518	328.325	-3.65916	328.325	-2.73125	328.325	-0.176926	328.325	-3.31512	328.325	-0.0177612	328.325	0.591156	328.325	-3.86285	328.325	-2.76692	328.325	-4.99448	328.325	4.07009	328.325	7.47149	328.325	1.84207	328.325	8.92967	328.325	5.61705	328.325	9.45612	328.325	11.3726	328.325	8.70875
328.327	-1.19411	328.327	0.0638002	328.327	-4.9361	328.327	-0.778209	328.327	-2.60537	328.327	-2.99696	328.327	-3.24608	328.327	-2.05147	328.327	-3.66508	328.327	-2.741	328.327	-0.183918	328.327	-3.2957	328.327	-0.00996629	328.327	0.598118	328.327	-3.86368	328.327	-2.78512	328.327	-4.96295	328.327	4.07582	328.327	7.46913	328.327	1.85183	328.327	8.93125	328.327	5.60497	328.327	9.4748	328.327	11.3561	328.327	8.70771
328.328	-1.19817	328.328	0.0598043	328.328	-4.95483	328.328	-0.790923	328.328	-2.60424	328.328	-3.01853	328.328	-3.24966	328.328	-2.03775	328.328	-3.67008	328.328	-2.75075	328.328	-0.190911	328.328	-3.27644	328.328	-0.00217135	328.328	0.605081	328.328	-3.8645	328.328	-2.80332	328.328	-4.93075	328.328	4.08154	328.328	7.4679	328.328	1.8616	328.328	8.93288	328.328	5.5929	328.328	9.49348	328.328	11.3396	328.328	8.70664
328.329	-1.20223	328.329	0.0558084	328.329	-4.97357	328.329	-0.803638	328.329	-2.60295	328.329	-3.04011	328.329	-3.25298	328.329	-2.02403	328.329	-3.6727	328.329	-2.7605	328.329	-0.197903	328.329	-3.25718	328.329	0.0056236	328.329	0.612043	328.329	-3.86533	328.329	-2.82152	328.329	-4.89546	328.329	4.08727	328.329	7.46704	328.329	1.87137	328.329	8.93452	328.329	5.58024	328.329	9.51216	328.329	11.323	328.329	8.70559
328.331	-1.20625	328.331	0.0518124	328.331	-4.99219	328.331	-0.816352	328.331	-2.59849	328.331	-3.06169	328.331	-3.25631	328.331	-2.01174	328.331	-3.67533	328.331	-2.77025	328.331	-0.204895	328.331	-3.23792	328.331	0.0134185	328.331	0.619006	328.331	-3.86735	328.331	-2.83972	328.331	-4.86017	328.331	4.093	328.331	7.46617	328.331	1.88113	328.331	8.93615	328.331	5.56428	328.331	9.53084	328.331	11.3066	328.331	8.70454
328.332	-1.21034	328.332	0.0478165	328.332	-5.00478	328.332	-0.829067	328.332	-2.59404	328.332	-3.08079	328.332	-3.25952	328.332	-2.00182	328.332	-3.67792	328.332	-2.78133	328.332	-0.211888	328.332	-3.21867	328.332	0.0212135	328.332	0.625968	328.332	-3.86953	328.332	-2.85741	328.332	-4.82494	328.332	4.09872	328.332	7.46531	328.332	1.8909	328.332	8.93779	328.332	5.54832	328.332	9.54952	328.332	11.2901	328.332	8.70349
328.333	-1.21439	328.333	0.0438206	328.333	-5.01736	328.333	-0.841781	328.333	-2.58972	328.333	-3.09945	328.333	-3.26292	328.333	-1.99191	328.333	-3.68056	328.333	-2.79296	328.333	-0.219462	328.333	-3.19941	328.333	0.0290084	328.333	0.632971	328.333	-3.87173	328.333	-2.87381	328.333	-4.7896	328.333	4.10445	328.333	7.46445	328.333	1.90066	328.333	8.93942	328.333	5.53212	328.333	9.56971	328.333	11.2736	328.333	8.70244
328.335	-1.21844	328.335	0.0395712	328.335	-5.02974	328.335	-0.853584	328.335	-2.58518	328.335	-3.11783	328.335	-3.26622	328.335	-1.98199	328.335	-3.68318	328.335	-2.8046	328.335	-0.230583	328.335	-3.18015	328.335	0.0368034	328.335	0.639904	328.335	-3.87389	328.335	-2.89021	328.335	-4.75432	328.335	4.11156	328.335	7.46358	328.335	1.91043	328.335	8.94106	328.335	5.51632	328.335	9.59256	328.335	11.2571	328.335	8.70138
328.336	-1.22249	328.336	0.0337452	328.336	-5.04246	328.336	-0.86534	328.336	-2.58076	328.336	-3.13671	328.336	-3.26951	328.336	-1.97207	328.336	-3.68579	328.336	-2.81623	328.336	-0.241704	328.336	-3.16089	328.336	0.0455064	328.336	0.646877	328.336	-3.87607	328.336	-2.90667	328.336	-4.71904	328.336	4.12009	328.336	7.46272	328.336	1.92019	328.336	8.94269	328.336	5.5003	328.336	9.61542	328.336	11.2406	328.336	8.70033
328.337	-1.22654	328.337	0.0279192	328.337	-5.05499	328.337	-0.877166	328.337	-2.57634	328.337	-3.1553	328.337	-3.27281	328.337	-1.96215	328.337	-3.68841	328.337	-2.82787	328.337	-0.252926	328.337	-3.14164	328.337	0.0542119	328.337	0.653849	328.337	-3.87825	328.337	-2.92303	328.337	-4.68377	328.337	4.12847	328.337	7.46186	328.337	1.92996	328.337	8.94433	328.337	5.48428	328.337	9.63817	328.337	11.2241	328.337	8.69928
328.339	-1.23059	328.339	0.022107	328.339	-5.06752	328.339	-0.888873	328.339	-2.57192	328.339	-3.17389	328.339	-3.2761	328.339	-1.95223	328.339	-3.69102	328.339	-2.8395	328.339	-0.263977	328.339	-3.12459	328.339	0.0629676	328.339	0.660822	328.339	-3.88043	328.339	-2.93945	328.339	-4.64849	328.339	4.13713	328.339	7.46099	328.339	1.93972	328.339	8.94596	328.339	5.46826	328.339	9.66109	328.339	11.2076	328.339	8.69823
328.34	-1.23464	328.34	0.0162715	328.34	-5.08005	328.34	-0.900647	328.34	-2.5675	328.34	-3.19248	328.34	-3.2794	328.34	-1.94232	328.34	-3.69364	328.34	-2.85113	328.34	-0.275123	328.34	-3.10762	328.34	0.0716373	328.34	0.667795	328.34	-3.88261	328.34	-2.95586	328.34	-4.61321	328.34	4.14562	328.34	7.46013	328.34	1.94955	328.34	8.9476	328.34	5.45225	328.34	9.68392	328.34	11.1911	328.34	8.69761
328.341	-1.23869	328.341	0.010449	328.341	-5.09258	328.341	-0.912422	328.341	-2.56308	328.341	-3.21107	328.341	-3.28269	328.341	-1.9324	328.341	-3.69625	328.341	-2.86277	328.341	-0.286269	328.341	-3.0907	328.341	0.0803557	328.341	0.674767	328.341	-3.8848	328.341	-2.97227	328.341	-4.57793	328.341	4.1541	328.341	7.45927	328.341	1.9608	328.341	8.94923	328.341	5.43623	328.341	9.70675	328.341	11.1742	328.341	8.69701
328.343	-1.24212	328.343	0.00462646	328.343	-5.10511	328.343	-0.924196	328.343	-2.55866	328.343	-3.22966	328.343	-3.28599	328.343	-1.92248	328.343	-3.69887	328.343	-2.8744	328.343	-0.297416	328.343	-3.07369	328.343	0.0890741	328.343	0.68174	328.343	-3.88698	328.343	-2.98869	328.343	-4.54266	328.343	4.16259	328.343	7.4584	328.343	1.97262	328.343	8.9493	328.343	5.42021	328.343	9.72958	328.343	11.1569	328.343	8.69643
328.344	-1.24493	328.344	-0.00119608	328.344	-5.11764	328.344	-0.935971	328.344	-2.55424	328.344	-3.24825	328.344	-3.28928	328.344	-1.91257	328.344	-3.70149	328.344	-2.88603	328.344	-0.308562	328.344	-3.05673	328.344	0.0977925	328.344	0.688713	328.344	-3.88916	328.344	-3.0051	328.344	-4.50738	328.344	4.17108	328.344	7.45754	328.344	1.98443	328.344	8.94801	328.344	5.40419	328.344	9.75241	328.344	11.1395	328.344	8.69583
328.345	-1.24771	328.345	-0.00701861	328.345	-5.13017	328.345	-0.947745	328.345	-2.54982	328.345	-3.26684	328.345	-3.29258	328.345	-1.90265	328.345	-3.7041	328.345	-2.89767	328.345	-0.319708	328.345	-3.03977	328.345	0.106511	328.345	0.69423	328.345	-3.89134	328.345	-3.02151	328.345	-4.4721	328.345	4.17957	328.345	7.45668	328.345	1.99625	328.345	8.94672	328.345	5.38817	328.345	9.77524	328.345	11.1223	328.345	8.69525
328.347	-1.25056	328.347	-0.0128411	328.347	-5.1427	328.347	-0.95952	328.347	-2.5454	328.347	-3.28543	328.347	-3.29587	328.347	-1.89273	328.347	-3.70667	328.347	-2.9093	328.347	-0.330854	328.347	-3.02282	328.347	0.115229	328.347	0.695751	328.347	-3.89352	328.347	-3.03793	328.347	-4.43712	328.347	4.18806	328.347	7.45582	328.347	2.00807	328.347	8.94543	328.347	5.37215	328.347	9.79807	328.347	11.105	328.347	8.69466
328.348	-1.25336	328.348	-0.0186637	328.348	-5.15523	328.348	-0.971294	328.348	-2.54098	328.348	-3.30402	328.348	-3.29905	328.348	-1.88281	328.348	-3.70847	328.348	-2.92093	328.348	-0.342	328.348	-3.00586	328.348	0.123948	328.348	0.697272	328.348	-3.8957	328.348	-3.05434	328.348	-4.40118	328.348	4.19654	328.348	7.45586	328.348	2.01988	328.348	8.94415	328.348	5.35626	328.348	9.82091	328.348	11.0877	328.348	8.69407
328.349	-1.25617	328.349	-0.0244862	328.349	-5.16756	328.349	-0.983069	328.349	-2.53636	328.349	-3.32261	328.349	-3.3025	328.349	-1.87303	328.349	-3.70803	328.349	-2.93257	328.349	-0.353147	328.349	-2.9889	328.349	0.132666	328.349	0.698826	328.349	-3.89791	328.349	-3.07075	328.349	-4.36328	328.349	4.20503	328.349	7.4563	328.349	2.0317	328.349	8.94286	328.349	5.33976	328.349	9.84374	328.349	11.0703	328.349	8.69348
328.351	-1.25897	328.351	-0.0303088	328.351	-5.17999	328.351	-0.994843	328.351	-2.52821	328.351	-3.3414	328.351	-3.30585	328.351	-1.86508	328.351	-3.70758	328.351	-2.94388	328.351	-0.364293	328.351	-2.97194	328.351	0.141384	328.351	0.700325	328.351	-3.90159	328.351	-3.08709	328.351	-4.32537	328.351	4.21352	328.351	7.45674	328.351	2.04351	328.351	8.94157	328.351	5.32102	328.351	9.86657	328.351	11.053	328.351	8.69289
328.352	-1.26178	328.352	-0.0361313	328.352	-5.18617	328.352	-1.00654	328.352	-2.52005	328.352	-3.35624	328.352	-3.3092	328.352	-1.8595	328.352	-3.70713	328.352	-2.95629	328.352	-0.375266	328.352	-2.95499	328.352	0.150103	328.352	0.701854	328.352	-3.90544	328.352	-3.10323	328.352	-4.28746	328.352	4.22201	328.352	7.45718	328.352	2.05533	328.352	8.94028	328.352	5.30228	328.352	9.88963	328.352	11.0357	328.352	8.6923
328.353	-1.26459	328.353	-0.0419047	328.353	-5.19236	328.353	-1.01828	328.353	-2.51189	328.353	-3.37075	328.353	-3.31255	328.353	-1.85392	328.353	-3.70669	328.353	-2.96876	328.353	-0.387428	328.353	-2.93803	328.353	0.158712	328.353	0.703383	328.353	-3.90928	328.353	-3.11626	328.353	-4.24955	328.353	4.23048	328.353	7.45762	328.353	2.06715	328.353	8.939	328.353	5.28354	328.353	9.91295	328.353	11.0184	328.353	8.69171
328.355	-1.26739	328.355	-0.0480585	328.355	-5.19854	328.355	-1.02852	328.355	-2.50374	328.355	-3.38525	328.355	-3.3159	328.355	-1.84834	328.355	-3.70624	328.355	-2.98123	328.355	-0.403023	328.355	-2.92107	328.355	0.167544	328.355	0.704912	328.355	-3.91312	328.355	-3.12929	328.355	-4.21164	328.355	4.24027	328.355	7.45806	328.355	2.07907	328.355	8.93771	328.355	5.2648	328.355	9.93886	328.355	11.001	328.355	8.69112
328.356	-1.2702	328.356	-0.0552546	328.356	-5.20473	328.356	-1.03876	328.356	-2.49558	328.356	-3.39976	328.356	-3.31925	328.356	-1.84276	328.356	-3.70579	328.356	-2.9937	328.356	-0.418619	328.356	-2.90412	328.356	0.177057	328.356	0.706441	328.356	-3.91696	328.356	-3.14232	328.356	-4.17373	328.356	4.25168	328.356	7.4585	328.356	2.0908	328.356	8.93646	328.356	5.24606	328.356	9.96478	328.356	10.9837	328.356	8.69053
328.357	-1.273	328.357	-0.0624506	328.357	-5.21091	328.357	-1.04901	328.357	-2.48742	328.357	-3.41426	328.357	-3.3226	328.357	-1.83718	328.357	-3.70535	328.357	-3.00617	328.357	-0.434215	328.357	-2.8871	328.357	0.186571	328.357	0.70797	328.357	-3.9208	328.357	-3.15535	328.357	-4.13582	328.357	4.2631	328.357	7.45894	328.357	2.10265	328.357	8.93514	328.357	5.22732	328.357	9.99069	328.357	10.9664	328.357	8.68995
328.359	-1.27581	328.359	-0.0696467	328.359	-5.2171	328.359	-1.05925	328.359	-2.47927	328.359	-3.42877	328.359	-3.32595	328.359	-1.83159	328.359	-3.7049	328.359	-3.01864	328.359	-0.44981	328.359	-2.87282	328.359	0.196084	328.359	0.709499	328.359	-3.92464	328.359	-3.16838	328.359	-4.09791	328.359	4.27451	328.359	7.45938	328.359	2.11449	328.359	8.93386	328.359	5.20858	328.359	10.0166	328.359	10.9491	328.359	8.68936
328.36	-1.27861	328.36	-0.0768428	328.36	-5.22329	328.36	-1.06949	328.36	-2.47111	328.36	-3.44327	328.36	-3.32931	328.36	-1.82601	328.36	-3.70445	328.36	-3.03111	328.36	-0.465406	328.36	-2.85873	328.36	0.205598	328.36	0.711028	328.36	-3.92848	328.36	-3.18141	328.36	-4.06	328.36	4.28593	328.36	7.45982	328.36	2.12634	328.36	8.93259	328.36	5.18984	328.36	10.0425	328.36	10.9317	328.36	8.68884
328.361	-1.28134	328.361	-0.0840388	328.361	-5.22947	328.361	-1.07973	328.361	-2.46296	328.361	-3.45778	328.361	-3.33266	328.361	-1.82043	328.361	-3.704	328.361	-3.04358	328.361	-0.481002	328.361	-2.84465	328.361	0.215111	328.361	0.712557	328.361	-3.93232	328.361	-3.19444	328.361	-4.02209	328.361	4.29734	328.361	7.46025	328.361	2.13943	328.361	8.93131	328.361	5.1711	328.361	10.0684	328.361	10.9149	328.361	8.68837
328.363	-1.28325	328.363	-0.0912349	328.363	-5.23566	328.363	-1.08998	328.363	-2.4548	328.363	-3.47228	328.363	-3.33595	328.363	-1.81485	328.363	-3.70356	328.363	-3.05606	328.363	-0.496597	328.363	-2.83057	328.363	0.224624	328.363	0.714086	328.363	-3.93616	328.363	-3.20747	328.363	-3.98472	328.363	4.30876	328.363	7.4607	328.363	2.15297	328.363	8.92878	328.363	5.15236	328.363	10.0943	328.363	10.8984	328.363	8.6879
328.364	-1.28411	328.364	-0.098431	328.364	-5.24184	328.364	-1.10022	328.364	-2.44663	328.364	-3.48679	328.364	-3.33935	328.364	-1.80936	328.364	-3.70311	328.364	-3.06853	328.364	-0.512193	328.364	-2.81648	328.364	0.234138	328.364	0.715631	328.364	-3.93996	328.364	-3.2205	328.364	-3.94642	328.364	4.32017	328.364	7.46113	328.364	2.16652	328.364	8.92513	328.364	5.13415	328.364	10.1203	328.364	10.882	328.364	8.68743
328.365	-1.28497	328.365	-0.105627	328.365	-5.24803	328.365	-1.11046	328.365	-2.43848	328.365	-3.50169	328.365	-3.34268	328.365	-1.8037	328.365	-3.70266	328.365	-3.081	328.365	-0.527788	328.365	-2.8024	328.365	0.243651	328.365	0.716247	328.365	-3.94383	328.365	-3.23353	328.365	-3.90865	328.365	4.33159	328.365	7.46157	328.365	2.18006	328.365	8.92148	328.365	5.11504	328.365	10.1462	328.365	10.8655	328.365	8.68697
328.367	-1.28584	328.367	-0.112823	328.367	-5.25421	328.367	-1.1207	328.367	-2.43032	328.367	-3.5159	328.367	-3.34602	328.367	-1.79814	328.367	-3.70222	328.367	-3.09304	328.367	-0.543384	328.367	-2.78832	328.367	0.253164	328.367	0.712139	328.367	-3.94766	328.367	-3.24647	328.367	-3.87088	328.367	4.34301	328.367	7.46201	328.367	2.1936	328.367	8.91783	328.367	5.09643	328.367	10.1721	328.367	10.849	328.367	8.6865
328.368	-1.2867	328.368	-0.120019	328.368	-5.2604	328.368	-1.1308	328.368	-2.42216	328.368	-3.53051	328.368	-3.34935	328.368	-1.79259	328.368	-3.70112	328.368	-3.10579	328.368	-0.558669	328.368	-2.77423	328.368	0.262678	328.368	0.70803	328.368	-3.95149	328.368	-3.25956	328.368	-3.83299	328.368	4.35442	328.368	7.46312	328.368	2.20714	328.368	8.91418	328.368	5.07783	328.368	10.1987	328.368	10.8326	328.368	8.68603
328.369	-1.28756	328.369	-0.127098	328.369	-5.26658	328.369	-1.14115	328.369	-2.41388	328.369	-3.54511	328.369	-3.35264	328.369	-1.78703	328.369	-3.69744	328.369	-3.11816	328.369	-0.574479	328.369	-2.76015	328.369	0.271897	328.369	0.703921	328.369	-3.95532	328.369	-3.27257	328.369	-3.79388	328.369	4.36602	328.369	7.46465	328.369	2.22069	328.369	8.91053	328.369	5.0591	328.369	10.2241	328.369	10.8161	328.369	8.68556
328.371	-1.28842	328.371	-0.134374	328.371	-5.27277	328.371	-1.15135	328.371	-2.40227	328.371	-3.55972	328.371	-3.35587	328.371	-1.78388	328.371	-3.69376	328.371	-3.13053	328.371	-0.589996	328.371	-2.74607	328.371	0.281625	328.371	0.699813	328.371	-3.9602	328.371	-3.28558	328.371	-3.75477	328.371	4.37731	328.371	7.46618	328.371	2.23428	328.371	8.90688	328.371	5.03892	328.371	10.2502	328.371	10.7997	328.371	8.68509
328.372	-1.28928	328.372	-0.14154	328.372	-5.27251	328.372	-1.16156	328.372	-2.39065	328.372	-3.56981	328.372	-3.35909	328.372	-1.78298	328.372	-3.69008	328.372	-3.14292	328.372	-0.605513	328.372	-2.73182	328.372	0.291063	328.372	0.695704	328.372	-3.96508	328.372	-3.29859	328.372	-3.71566	328.372	4.38877	328.372	7.46771	328.372	2.24779	328.372	8.90333	328.372	5.01873	328.372	10.2763	328.372	10.7832	328.372	8.68462
328.373	-1.29014	328.373	-0.148707	328.373	-5.27221	328.373	-1.1715	328.373	-2.37903	328.373	-3.57968	328.373	-3.36232	328.373	-1.78209	328.373	-3.6864	328.373	-3.15537	328.373	-0.621777	328.373	-2.71786	328.373	0.3005	328.373	0.691595	328.373	-3.96997	328.373	-3.30779	328.373	-3.67655	328.373	4.40023	328.373	7.46924	328.373	2.26134	328.373	8.8996	328.373	4.99854	328.373	10.3026	328.373	10.7667	328.373	8.68415
328.375	-1.29101	328.375	-0.156064	328.375	-5.27192	328.375	-1.17986	328.375	-2.36742	328.375	-3.58956	328.375	-3.36555	328.375	-1.78119	328.375	-3.68272	328.375	-3.16781	328.375	-0.641542	328.375	-2.70373	328.375	0.309938	328.375	0.687487	328.375	-3.97485	328.375	-3.31655	328.375	-3.63743	328.375	4.41259	328.375	7.47076	328.375	2.27489	328.375	8.89598	328.375	4.97836	328.375	10.3299	328.375	10.7505	328.375	8.68368
328.376	-1.29187	328.376	-0.164048	328.376	-5.27162	328.376	-1.18822	328.376	-2.3558	328.376	-3.59943	328.376	-3.36878	328.376	-1.78029	328.376	-3.67903	328.376	-3.18025	328.376	-0.661306	328.376	-2.68961	328.376	0.319769	328.376	0.683378	328.376	-3.97974	328.376	-3.3253	328.376	-3.59832	328.376	4.42642	328.376	7.47229	328.376	2.28845	328.376	8.89236	328.376	4.95817	328.376	10.3573	328.376	10.7339	328.376	8.68322
328.377	-1.2927	328.377	-0.172033	328.377	-5.27133	328.377	-1.19658	328.377	-2.34418	328.377	-3.60931	328.377	-3.37201	328.377	-1.77939	328.377	-3.67537	328.377	-3.1927	328.377	-0.68107	328.377	-2.67548	328.377	0.329608	328.377	0.679269	328.377	-3.98462	328.377	-3.33406	328.377	-3.55943	328.377	4.44026	328.377	7.47384	328.377	2.302	328.377	8.88873	328.377	4.93798	328.377	10.3847	328.377	10.7175	328.377	8.68275
328.379	-1.29358	328.379	-0.180017	328.379	-5.27103	328.379	-1.20493	328.379	-2.33269	328.379	-3.61918	328.379	-3.37526	328.379	-1.77849	328.379	-3.67167	328.379	-3.20514	328.379	-0.700835	328.379	-2.66473	328.379	0.339447	328.379	0.675161	328.379	-3.98942	328.379	-3.34282	328.379	-3.52013	328.379	4.45409	328.379	7.47535	328.379	2.31556	328.379	8.88511	328.379	4.91822	328.379	10.412	328.379	10.7011	328.379	8.68228
328.38	-1.29444	328.38	-0.188002	328.38	-5.27073	328.38	-1.21329	328.38	-2.32097	328.38	-3.62914	328.38	-3.37847	328.38	-1.7776	328.38	-3.668	328.38	-3.21759	328.38	-0.720599	328.38	-2.65444	328.38	0.349287	328.38	0.671085	328.38	-3.99438	328.38	-3.35157	328.38	-3.48108	328.38	4.46793	328.38	7.47688	328.38	2.32911	328.38	8.88149	328.38	4.89767	328.38	10.4394	328.38	10.6847	328.38	8.682
328.381	-1.29529	328.381	-0.195986	328.381	-5.27043	328.381	-1.22165	328.381	-2.30939	328.381	-3.63894	328.381	-3.38171	328.381	-1.7767	328.381	-3.66432	328.381	-3.22997	328.381	-0.740363	328.381	-2.64414	328.381	0.359126	328.381	0.666953	328.381	-3.99924	328.381	-3.36033	328.381	-3.44203	328.381	4.48176	328.381	7.47842	328.381	2.34385	328.381	8.87786	328.381	4.8776	328.381	10.4668	328.381	10.6697	328.381	8.68241
328.383	-1.29538	328.383	-0.203971	328.383	-5.27014	328.383	-1.22991	328.383	-2.2978	328.383	-3.64884	328.383	-3.38494	328.383	-1.7758	328.383	-3.66065	328.383	-3.24247	328.383	-0.760068	328.383	-2.63385	328.383	0.368965	328.383	0.662853	328.383	-4.0041	328.383	-3.36904	328.383	-3.40298	328.383	4.4956	328.383	7.47995	328.383	2.35897	328.383	8.87352	328.383	4.85753	328.383	10.4947	328.383	10.6553	328.383	8.68283
328.384	-1.29401	328.384	-0.211726	328.384	-5.26984	328.384	-1.23835	328.384	-2.28622	328.384	-3.65874	328.384	-3.38818	328.384	-1.77491	328.384	-3.65697	328.384	-3.2549	328.384	-0.779882	328.384	-2.62355	328.384	0.378804	328.384	0.658753	328.384	-4.00896	328.384	-3.37783	328.384	-3.36393	328.384	4.50953	328.384	7.48148	328.384	2.37408	328.384	8.86795	328.384	4.83746	328.384	10.5216	328.384	10.641	328.384	8.68324
328.385	-1.29264	328.385	-0.219895	328.385	-5.26955	328.385	-1.24668	328.385	-2.27464	328.385	-3.66863	328.385	-3.39142	328.385	-1.77401	328.385	-3.6533	328.385	-3.26732	328.385	-0.79963	328.385	-2.61326	328.385	0.388304	328.385	0.654216	328.385	-4.01382	328.385	-3.38657	328.385	-3.32488	328.385	4.52329	328.385	7.48302	328.385	2.38915	328.385	8.86239	328.385	4.81738	328.385	10.5491	328.385	10.6266	328.385	8.68366
328.387	-1.29126	328.387	-0.227818	328.387	-5.26925	328.387	-1.25501	328.387	-2.26306	328.387	-3.67853	328.387	-3.39465	328.387	-1.77312	328.387	-3.64962	328.387	-3.27975	328.387	-0.819378	328.387	-2.60296	328.387	0.398365	328.387	0.645692	328.387	-4.01868	328.387	-3.39532	328.387	-3.28583	328.387	4.53715	328.387	7.48455	328.387	2.40431	328.387	8.85682	328.387	4.79731	328.387	10.5766	328.387	10.6123	328.387	8.68408
328.388	-1.28989	328.388	-0.235742	328.388	-5.26895	328.388	-1.26334	328.388	-2.25148	328.388	-3.68843	328.388	-3.39789	328.388	-1.77222	328.388	-3.64561	328.388	-3.29218	328.388	-0.839126	328.388	-2.59262	328.388	0.408122	328.388	0.637168	328.388	-4.02354	328.388	-3.40406	328.388	-3.24678	328.388	4.55101	328.388	7.48624	328.388	2.41941	328.388	8.85139	328.388	4.77724	328.388	10.6041	328.388	10.598	328.388	8.68449
328.389	-1.28852	328.389	-0.243665	328.389	-5.26865	328.389	-1.27168	328.389	-2.23989	328.389	-3.69833	328.389	-3.40112	328.389	-1.77133	328.389	-3.63867	328.389	-3.30461	328.389	-0.858874	328.389	-2.58235	328.389	0.417879	328.389	0.628644	328.389	-4.02841	328.389	-3.41281	328.389	-3.20795	328.389	4.56487	328.389	7.48806	328.389	2.43451	328.389	8.84573	328.389	4.75717	328.389	10.6316	328.389	10.5836	328.389	8.68492
328.391	-1.28714	328.391	-0.251588	328.391	-5.26835	328.391	-1.28001	328.391	-2.22593	328.391	-3.70762	328.391	-3.40429	328.391	-1.77263	328.391	-3.63173	328.391	-3.31704	328.391	-0.878622	328.391	-2.57205	328.391	0.427635	328.391	0.620121	328.391	-4.03395	328.391	-3.42155	328.391	-3.16912	328.391	4.57873	328.391	7.48988	328.391	2.44962	328.391	8.8402	328.391	4.73693	328.391	10.6591	328.391	10.5696	328.391	8.68533
328.392	-1.28577	328.392	-0.259511	328.392	-5.26186	328.392	-1.28834	328.392	-2.21197	328.392	-3.71283	328.392	-3.40747	328.392	-1.77626	328.392	-3.62479	328.392	-3.32946	328.392	-0.89837	328.392	-2.56174	328.392	0.437392	328.392	0.611597	328.392	-4.03949	328.392	-3.4303	328.392	-3.1303	328.392	4.59259	328.392	7.49172	328.392	2.46472	328.392	8.83467	328.392	4.71666	328.392	10.6867	328.392	10.555	328.392	8.68575
328.393	-1.28439	328.393	-0.267434	328.393	-5.25531	328.393	-1.29633	328.393	-2.19801	328.393	-3.71805	328.393	-3.41065	328.393	-1.77988	328.393	-3.61806	328.393	-3.34051	328.393	-0.918477	328.393	-2.55143	328.393	0.447148	328.393	0.603073	328.393	-4.04502	328.393	-3.43534	328.393	-3.09131	328.393	4.60645	328.393	7.49352	328.393	2.47982	328.393	8.82914	328.393	4.6964	328.393	10.7142	328.393	10.5408	328.393	8.68617
328.395	-1.28302	328.395	-0.275394	328.395	-5.24876	328.395	-1.30246	328.395	-2.18423	328.395	-3.72326	328.395	-3.41389	328.395	-1.7835	328.395	-3.61097	328.395	-3.35154	328.395	-0.942016	328.395	-2.54112	328.395	0.456905	328.395	0.594593	328.395	-4.0506	328.395	-3.43851	328.395	-3.05261	328.395	4.62106	328.395	7.49535	328.395	2.49492	328.395	8.82361	328.395	4.67616	328.395	10.7416	328.395	10.5265	328.395	8.68658
328.396	-1.28165	328.396	-0.283563	328.396	-5.24198	328.396	-1.30859	328.396	-2.17012	328.396	-3.72833	328.396	-3.41702	328.396	-1.78713	328.396	-3.60408	328.396	-3.36258	328.396	-0.965556	328.396	-2.53082	328.396	0.466604	328.396	0.586032	328.396	-4.05611	328.396	-3.44167	328.396	-3.01375	328.396	4.63692	328.396	7.49717	328.396	2.51003	328.396	8.81807	328.396	4.65587	328.396	10.7691	328.396	10.5123	328.396	8.687
328.397	-1.28027	328.397	-0.291732	328.397	-5.23561	328.397	-1.31472	328.397	-2.15621	328.397	-3.73364	328.397	-3.42021	328.397	-1.79075	328.397	-3.5972	328.397	-3.37388	328.397	-0.989096	328.397	-2.52051	328.397	0.476287	328.397	0.57752	328.397	-4.06166	328.397	-3.44482	328.397	-2.97488	328.397	4.65278	328.397	7.499	328.397	2.52513	328.397	8.81254	328.397	4.63561	328.397	10.7966	328.397	10.498	328.397	8.68742
328.399	-1.2789	328.399	-0.299901	328.399	-5.229	328.399	-1.32079	328.399	-2.14229	328.399	-3.73882	328.399	-3.42341	328.399	-1.79438	328.399	-3.59031	328.399	-3.3847	328.399	-1.01267	328.399	-2.51414	328.399	0.485969	328.399	0.569009	328.399	-4.06721	328.399	-3.44799	328.399	-2.93601	328.399	4.66864	328.399	7.50083	328.399	2.54023	328.399	8.80701	328.399	4.61536	328.399	10.8241	328.399	10.4838	328.399	8.68784
328.4	-1.27752	328.4	-0.307786	328.4	-5.22239	328.4	-1.32696	328.4	-2.12838	328.4	-3.744	328.4	-3.4266	328.4	-1.798	328.4	-3.58343	328.4	-3.3958	328.4	-1.03618	328.4	-2.50824	328.4	0.495464	328.4	0.560497	328.4	-4.07276	328.4	-3.45115	328.4	-2.89715	328.4	4.68424	328.4	7.50265	328.4	2.55533	328.4	8.80148	328.4	4.5951	328.4	10.8515	328.4	10.4695	328.4	8.68826
328.401	-1.27615	328.401	-0.316162	328.401	-5.21578	328.401	-1.33307	328.401	-2.11446	328.401	-3.74917	328.401	-3.4298	328.401	-1.80163	328.401	-3.57654	328.401	-3.40691	328.401	-1.05973	328.401	-2.50233	328.401	0.505301	328.401	0.551985	328.401	-4.07831	328.401	-3.45431	328.401	-2.85828	328.401	4.70028	328.401	7.50448	328.401	2.57118	328.401	8.79595	328.401	4.57484	328.401	10.879	328.401	10.4576	328.401	8.68975
328.403	-1.2745	328.403	-0.324258	328.403	-5.20917	328.403	-1.33919	328.403	-2.10055	328.403	-3.75435	328.403	-3.43299	328.403	-1.80526	328.403	-3.56965	328.403	-3.41801	328.403	-1.08328	328.403	-2.49653	328.403	0.514933	328.403	0.543473	328.403	-4.08386	328.403	-3.45747	328.403	-2.81941	328.403	4.71607	328.403	7.5063	328.403	2.58774	328.403	8.79041	328.403	4.55459	328.403	10.9065	328.403	10.4466	328.403	8.69132
328.404	-1.27086	328.404	-0.332355	328.404	-5.20256	328.404	-1.3453	328.404	-2.08663	328.404	-3.75953	328.404	-3.43619	328.404	-1.80888	328.404	-3.56277	328.404	-3.42911	328.404	-1.10683	328.404	-2.49054	328.404	0.524566	328.404	0.534961	328.404	-4.08941	328.404	-3.46064	328.404	-2.78055	328.404	4.73187	328.404	7.50813	328.404	2.60406	328.404	8.78318	328.404	4.53433	328.404	10.934	328.404	10.4356	328.404	8.69289
328.405	-1.26722	328.405	-0.340452	328.405	-5.19595	328.405	-1.35142	328.405	-2.07272	328.405	-3.7647	328.405	-3.43938	328.405	-1.81251	328.405	-3.55588	328.405	-3.44021	328.405	-1.13038	328.405	-2.48467	328.405	0.534199	328.405	0.526435	328.405	-4.09496	328.405	-3.4638	328.405	-2.74168	328.405	4.74767	328.405	7.50996	328.405	2.62038	328.405	8.7761	328.405	4.51407	328.405	10.9614	328.405	10.4247	328.405	8.69451
328.407	-1.26357	328.407	-0.348548	328.407	-5.18933	328.407	-1.35753	328.407	-2.0588	328.407	-3.76988	328.407	-3.44258	328.407	-1.81613	328.407	-3.549	328.407	-3.45131	328.407	-1.15393	328.407	-2.47879	328.407	0.543831	328.407	0.514754	328.407	-4.10051	328.407	-3.46696	328.407	-2.70281	328.407	4.76346	328.407	7.51178	328.407	2.6367	328.407	8.76903	328.407	4.49382	328.407	10.9889	328.407	10.4137	328.407	8.69604
328.408	-1.25983	328.408	-0.356645	328.408	-5.18272	328.408	-1.36365	328.408	-2.04489	328.408	-3.77506	328.408	-3.44577	328.408	-1.81976	328.408	-3.54211	328.408	-3.46242	328.408	-1.17748	328.408	-2.47291	328.408	0.553464	328.408	0.503074	328.408	-4.10606	328.408	-3.47012	328.408	-2.66395	328.408	4.77926	328.408	7.51324	328.408	2.65303	328.408	8.76196	328.408	4.47356	328.408	11.0164	328.408	10.4027	328.408	8.69763
328.409	-1.25626	328.409	-0.364742	328.409	-5.17611	328.409	-1.36976	328.409	-2.03097	328.409	-3.78023	328.409	-3.44897	328.409	-1.82338	328.409	-3.53292	328.409	-3.47352	328.409	-1.20103	328.409	-2.46703	328.409	0.563096	328.409	0.491393	328.409	-4.11161	328.409	-3.47328	328.409	-2.6259	328.409	4.79505	328.409	7.51441	328.409	2.66935	328.409	8.75489	328.409	4.4533	328.409	11.0439	328.409	10.3918	328.409	8.69922
328.411	-1.25259	328.411	-0.372838	328.411	-5.16851	328.411	-1.37588	328.411	-2.01571	328.411	-3.78429	328.411	-3.45198	328.411	-1.82882	328.411	-3.52292	328.411	-3.48462	328.411	-1.22458	328.411	-2.46116	328.411	0.572729	328.411	0.479632	328.411	-4.11719	328.411	-3.47644	328.411	-2.5884	328.411	4.81085	328.411	7.51558	328.411	2.68567	328.411	8.74782	328.411	4.43399	328.411	11.0713	328.411	10.3808	328.411	8.7008
328.412	-1.24892	328.412	-0.380935	328.412	-5.15656	328.412	-1.38199	328.412	-2.0001	328.412	-3.78499	328.412	-3.45486	328.412	-1.83624	328.412	-3.51322	328.412	-3.49572	328.412	-1.24813	328.412	-2.45528	328.412	0.582362	328.412	0.468013	328.412	-4.12252	328.412	-3.4796	328.412	-2.5507	328.412	4.82664	328.412	7.51674	328.412	2.702	328.412	8.74075	328.412	4.41551	328.412	11.0988	328.412	10.3699	328.412	8.70239
328.413	-1.24525	328.413	-0.389032	328.413	-5.14436	328.413	-1.38782	328.413	-1.9846	328.413	-3.78565	328.413	-3.45779	328.413	-1.84376	328.413	-3.50353	328.413	-3.50557	328.413	-1.27171	328.413	-2.4494	328.413	0.591994	328.413	0.456311	328.413	-4.12798	328.413	-3.48012	328.413	-2.513	328.413	4.84244	328.413	7.51791	328.413	2.71832	328.413	8.73367	328.413	4.39688	328.413	11.1254	328.413	10.3589	328.413	8.70397
328.415	-1.24159	328.415	-0.397128	328.415	-5.13215	328.415	-1.39181	328.415	-1.96909	328.415	-3.78632	328.415	-3.46071	328.415	-1.85128	328.415	-3.49383	328.415	-3.51428	328.415	-1.29788	328.415	-2.44352	328.415	0.601627	328.415	0.44461	328.415	-4.13344	328.415	-3.47698	328.415	-2.4753	328.415	4.8582	328.415	7.51908	328.415	2.73464	328.415	8.7266	328.415	4.37826	328.415	11.1521	328.415	10.348	328.415	8.70556
328.416	-1.23792	328.416	-0.40502	328.416	-5.11994	328.416	-1.39576	328.416	-1.95359	328.416	-3.78699	328.416	-3.46364	328.416	-1.85881	328.416	-3.48414	328.416	-3.52326	328.416	-1.3244	328.416	-2.43764	328.416	0.611169	328.416	0.432908	328.416	-4.13891	328.416	-3.47381	328.416	-2.43761	328.416	4.87558	328.416	7.52025	328.416	2.75061	328.416	8.71953	328.416	4.35963	328.416	11.1782	328.416	10.337	328.416	8.70714
328.417	-1.23425	328.417	-0.413199	328.417	-5.10774	328.417	-1.39972	328.417	-1.93808	328.417	-3.78766	328.417	-3.46656	328.417	-1.86633	328.417	-3.47444	328.417	-3.53224	328.417	-1.35073	328.417	-2.43177	328.417	0.620438	328.417	0.421207	328.417	-4.14437	328.417	-3.47063	328.417	-2.39991	328.417	4.89249	328.417	7.52142	328.417	2.76723	328.417	8.71246	328.417	4.34101	328.417	11.2043	328.417	10.3261	328.417	8.70873
328.419	-1.23058	328.419	-0.421218	328.419	-5.09553	328.419	-1.40367	328.419	-1.92258	328.419	-3.78832	328.419	-3.46949	328.419	-1.87385	328.419	-3.46475	328.419	-3.54122	328.419	-1.37705	328.419	-2.43003	328.419	0.629766	328.419	0.409505	328.419	-4.14984	328.419	-3.46746	328.419	-2.36221	328.419	4.9094	328.419	7.52259	328.419	2.78345	328.419	8.70545	328.419	4.32238	328.419	11.2303	328.419	10.3151	328.419	8.71032
328.42	-1.22691	328.42	-0.429237	328.42	-5.08332	328.42	-1.40762	328.42	-1.90707	328.42	-3.78899	328.42	-3.47241	328.42	-1.88137	328.42	-3.45505	328.42	-3.55019	328.42	-1.40338	328.42	-2.42887	328.42	0.639094	328.42	0.397803	328.42	-4.1553	328.42	-3.46429	328.42	-2.32451	328.42	4.92631	328.42	7.52375	328.42	2.79968	328.42	8.69833	328.42	4.30376	328.42	11.2564	328.42	10.3041	328.42	8.7119
328.421	-1.22324	328.421	-0.437257	328.421	-5.07112	328.421	-1.41158	328.421	-1.89157	328.421	-3.78966	328.421	-3.47534	328.421	-1.8889	328.421	-3.44536	328.421	-3.55917	328.421	-1.42971	328.421	-2.42775	328.421	0.648421	328.421	0.386102	328.421	-4.16076	328.421	-3.46111	328.421	-2.28682	328.421	4.94322	328.421	7.52492	328.421	2.81629	328.421	8.69127	328.421	4.28514	328.421	11.2825	328.421	10.2962	328.421	8.7154
328.423	-1.21957	328.423	-0.445276	328.423	-5.05891	328.423	-1.41553	328.423	-1.87606	328.423	-3.79033	328.423	-3.47826	328.423	-1.89642	328.423	-3.43566	328.423	-3.56815	328.423	-1.45604	328.423	-2.42662	328.423	0.657749	328.423	0.3744	328.423	-4.16623	328.423	-3.45794	328.423	-2.24912	328.423	4.96013	328.423	7.52609	328.423	2.83305	328.423	8.68421	328.423	4.26651	328.423	11.3086	328.423	10.2901	328.423	8.71924
328.424	-1.21308	328.424	-0.453295	328.424	-5.0467	328.424	-1.41948	328.424	-1.86056	328.424	-3.79099	328.424	-3.48119	328.424	-1.90394	328.424	-3.42612	328.424	-3.57713	328.424	-1.48236	328.424	-2.42549	328.424	0.667077	328.424	0.362699	328.424	-4.17169	328.424	-3.45477	328.424	-2.21164	328.424	4.97704	328.424	7.52725	328.424	2.84981	328.424	8.67594	328.424	4.24789	328.424	11.3346	328.424	10.284	328.424	8.72317
328.425	-1.20678	328.425	-0.461315	328.425	-5.03449	328.425	-1.42344	328.425	-1.84511	328.425	-3.79166	328.425	-3.48411	328.425	-1.91146	328.425	-3.41629	328.425	-3.5861	328.425	-1.50869	328.425	-2.42436	328.425	0.676404	328.425	0.350997	328.425	-4.17721	328.425	-3.4516	328.425	-2.17376	328.425	4.99395	328.425	7.52842	328.425	2.86657	328.425	8.66715	328.425	4.22926	328.425	11.3607	328.425	10.2778	328.425	8.72709
328.427	-1.20033	328.427	-0.469334	328.427	-5.02244	328.427	-1.42739	328.427	-1.82956	328.427	-3.79231	328.427	-3.48704	328.427	-1.91908	328.427	-3.40664	328.427	-3.59508	328.427	-1.53502	328.427	-2.42323	328.427	0.685732	328.427	0.33803	328.427	-4.18264	328.427	-3.44842	328.427	-2.13612	328.427	5.01086	328.427	7.52959	328.427	2.88332	328.427	8.65835	328.427	4.21052	328.427	11.3868	328.427	10.2717	328.427	8.73102
328.428	-1.19388	328.428	-0.477354	328.428	-5.01013	328.428	-1.43134	328.428	-1.81407	328.428	-3.79299	328.428	-3.48996	328.428	-1.92654	328.428	-3.39699	328.428	-3.60406	328.428	-1.56135	328.428	-2.42211	328.428	0.69506	328.428	0.325127	328.428	-4.18811	328.428	-3.44525	328.428	-2.09848	328.428	5.02776	328.428	7.52993	328.428	2.90008	328.428	8.64956	328.428	4.19197	328.428	11.4129	328.428	10.2655	328.428	8.73494
328.429	-1.18744	328.429	-0.485373	328.429	-4.99796	328.429	-1.43526	328.429	-1.79858	328.429	-3.79366	328.429	-3.49289	328.429	-1.93409	328.429	-3.386	328.429	-3.61317	328.429	-1.58738	328.429	-2.42098	328.429	0.704387	328.429	0.312133	328.429	-4.19355	328.429	-3.44205	328.429	-2.06244	328.429	5.04467	328.429	7.52965	328.429	2.91684	328.429	8.64077	328.429	4.17332	328.429	11.4379	328.429	10.2594	328.429	8.73886
328.431	-1.18099	328.431	-0.493379	328.431	-4.98388	328.431	-1.43924	328.431	-1.78255	328.431	-3.79371	328.431	-3.49578	328.431	-1.94314	328.431	-3.37395	328.431	-3.62206	328.431	-1.61394	328.431	-2.41985	328.431	0.713715	328.431	0.299139	328.431	-4.19868	328.431	-3.4389	328.431	-2.02697	328.431	5.06118	328.431	7.52938	328.431	2.9336	328.431	8.63197	328.431	4.15611	328.431	11.4647	328.431	10.2532	328.431	8.74279
328.432	-1.17454	328.432	-0.50141	328.432	-4.96677	328.432	-1.44319	328.432	-1.76635	328.432	-3.79059	328.432	-3.49866	328.432	-1.95399	328.432	-3.3619	328.432	-3.63107	328.432	-1.64019	328.432	-2.41872	328.432	0.723249	328.432	0.286145	328.432	-4.20381	328.432	-3.43572	328.432	-1.99149	328.432	5.07838	328.432	7.52911	328.432	2.95006	328.432	8.62318	328.432	4.14068	328.432	11.4906	328.432	10.2471	328.432	8.74671
328.433	-1.1681	328.433	-0.509425	328.433	-4.94966	328.433	-1.44703	328.433	-1.75015	328.433	-3.78746	328.433	-3.50154	328.433	-1.96484	328.433	-3.34984	328.433	-3.63842	328.433	-1.66644	328.433	-2.41761	328.433	0.732427	328.433	0.273151	328.433	-4.20894	328.433	-3.4313	328.433	-1.95601	328.433	5.09519	328.433	7.52884	328.433	2.96705	328.433	8.61439	328.433	4.12525	328.433	11.5159	328.433	10.2409	328.433	8.75064
328.435	-1.16165	328.435	-0.517441	328.435	-4.93255	328.435	-1.44823	328.435	-1.73395	328.435	-3.78433	328.435	-3.50441	328.435	-1.97569	328.435	-3.33779	328.435	-3.64441	328.435	-1.69402	328.435	-2.41647	328.435	0.741807	328.435	0.260157	328.435	-4.21407	328.435	-3.4219	328.435	-1.92054	328.435	5.11215	328.435	7.52857	328.435	2.98373	328.435	8.60554	328.435	4.10982	328.435	11.5393	328.435	10.2348	328.435	8.75456
328.436	-1.1552	328.436	-0.525401	328.436	-4.91544	328.436	-1.44944	328.436	-1.71776	328.436	-3.78121	328.436	-3.50729	328.436	-1.98654	328.436	-3.32573	328.436	-3.6504	328.436	-1.72175	328.436	-2.41535	328.436	0.751006	328.436	0.247163	328.436	-4.21919	328.436	-3.41249	328.436	-1.88506	328.436	5.1299	328.436	7.52829	328.436	3.00041	328.436	8.59679	328.436	4.09439	328.436	11.5627	328.436	10.2286	328.436	8.75847
328.437	-1.14876	328.437	-0.533318	328.437	-4.89833	328.437	-1.45064	328.437	-1.70156	328.437	-3.77808	328.437	-3.51017	328.437	-1.99739	328.437	-3.31368	328.437	-3.6564	328.437	-1.74949	328.437	-2.41422	328.437	0.759232	328.437	0.234169	328.437	-4.22432	328.437	-3.40309	328.437	-1.84958	328.437	5.14766	328.437	7.52802	328.437	3.01709	328.437	8.58798	328.437	4.07896	328.437	11.5862	328.437	10.2225	328.437	8.76241
328.439	-1.14225	328.439	-0.541234	328.439	-4.88122	328.439	-1.45184	328.439	-1.68536	328.439	-3.77495	328.439	-3.51304	328.439	-2.00825	328.439	-3.30162	328.439	-3.66239	328.439	-1.77723	328.439	-2.41637	328.439	0.767459	328.439	0.221175	328.439	-4.22945	328.439	-3.39368	328.439	-1.81411	328.439	5.16541	328.439	7.52775	328.439	3.03377	328.439	8.57917	328.439	4.06353	328.439	11.6096	328.439	10.2163	328.439	8.76633
328.44	-1.13585	328.44	-0.54915	328.44	-4.86411	328.44	-1.45304	328.44	-1.66916	328.44	-3.77183	328.44	-3.51592	328.44	-2.0191	328.44	-3.28961	328.44	-3.66839	328.44	-1.80497	328.44	-2.41991	328.44	0.775686	328.44	0.208181	328.44	-4.23449	328.44	-3.38428	328.44	-1.77954	328.44	5.18316	328.44	7.52748	328.44	3.05045	328.44	8.57037	328.44	4.0481	328.44	11.633	328.44	10.2102	328.44	8.77025
328.441	-1.12939	328.441	-0.557067	328.441	-4.84746	328.441	-1.45424	328.441	-1.65309	328.441	-3.7687	328.441	-3.51879	328.441	-2.02993	328.441	-3.27752	328.441	-3.67438	328.441	-1.83271	328.441	-2.42345	328.441	0.783913	328.441	0.195175	328.441	-4.23969	328.441	-3.37487	328.441	-1.74339	328.441	5.20091	328.441	7.5272	328.441	3.06702	328.441	8.56156	328.441	4.03261	328.441	11.6564	328.441	10.2078	328.441	8.77704
328.443	-1.12292	328.443	-0.564983	328.443	-4.82999	328.443	-1.45544	328.443	-1.6368	328.443	-3.7656	328.443	-3.52167	328.443	-2.04079	328.443	-3.26548	328.443	-3.68037	328.443	-1.86044	328.443	-2.42699	328.443	0.79214	328.443	0.18219	328.443	-4.24479	328.443	-3.36547	328.443	-1.70815	328.443	5.21867	328.443	7.52693	328.443	3.08349	328.443	8.55275	328.443	4.01723	328.443	11.6799	328.443	10.2075	328.443	8.78471
328.444	-1.11421	328.444	-0.572899	328.444	-4.81301	328.444	-1.45664	328.444	-1.62063	328.444	-3.76246	328.444	-3.52455	328.444	-2.05164	328.444	-3.25343	328.444	-3.68637	328.444	-1.88818	328.444	-2.43053	328.444	0.800366	328.444	0.169193	328.444	-4.2499	328.444	-3.35606	328.444	-1.67291	328.444	5.23642	328.444	7.52666	328.444	3.09997	328.444	8.5435	328.444	4.00178	328.444	11.7033	328.444	10.2073	328.444	8.79238
328.445	-1.10538	328.445	-0.580816	328.445	-4.79602	328.445	-1.45783	328.445	-1.60447	328.445	-3.75934	328.445	-3.52742	328.445	-2.06248	328.445	-3.24139	328.445	-3.69236	328.445	-1.9157	328.445	-2.43407	328.445	0.808593	328.445	0.156196	328.445	-4.255	328.445	-3.34683	328.445	-1.63766	328.445	5.25417	328.445	7.52639	328.445	3.11644	328.445	8.53314	328.445	3.98634	328.445	11.7259	328.445	10.2071	328.445	8.80006
328.447	-1.09655	328.447	-0.588767	328.447	-4.77903	328.447	-1.45904	328.447	-1.5883	328.447	-3.75621	328.447	-3.5303	328.447	-2.07333	328.447	-3.22935	328.447	-3.69836	328.447	-1.94359	328.447	-2.43761	328.447	0.81682	328.447	0.1437	328.447	-4.2601	328.447	-3.33731	328.447	-1.60242	328.447	5.27173	328.447	7.52612	328.447	3.13292	328.447	8.52278	328.447	3.97089	328.447	11.7499	328.447	10.2069	328.447	8.80773
328.448	-1.08772	328.448	-0.596655	328.448	-4.76205	328.448	-1.46024	328.448	-1.57214	328.448	-3.75309	328.448	-3.53317	328.448	-2.08418	328.448	-3.2173	328.448	-3.70435	328.448	-1.97128	328.448	-2.44115	328.448	0.825143	328.448	0.131278	328.448	-4.26521	328.448	-3.32795	328.448	-1.56718	328.448	5.28961	328.448	7.52495	328.448	3.14929	328.448	8.51243	328.448	3.95544	328.448	11.7731	328.448	10.2067	328.448	8.8154
328.449	-1.07889	328.449	-0.60458	328.449	-4.74506	328.449	-1.46143	328.449	-1.55597	328.449	-3.74997	328.449	-3.53605	328.449	-2.09502	328.449	-3.20504	328.449	-3.71035	328.449	-1.99896	328.449	-2.44467	328.449	0.833306	328.449	0.118855	328.449	-4.27009	328.449	-3.31859	328.449	-1.53366	328.449	5.30732	328.449	7.52306	328.449	3.16584	328.449	8.50207	328.449	3.93999	328.449	11.7963	328.449	10.2065	328.449	8.82308
328.451	-1.07006	328.451	-0.612506	328.451	-4.72569	328.451	-1.46263	328.451	-1.54033	328.451	-3.74685	328.451	-3.53878	328.451	-2.10692	328.451	-3.19132	328.451	-3.71634	328.451	-2.02664	328.451	-2.44822	328.451	0.841556	328.451	0.106433	328.451	-4.27421	328.451	-3.30923	328.451	-1.5014	328.451	5.32502	328.451	7.52116	328.451	3.18229	328.451	8.49161	328.451	3.92602	328.451	11.8195	328.451	10.2063	328.451	8.83075
328.452	-1.06123	328.452	-0.620431	328.452	-4.70443	328.452	-1.46383	328.452	-1.52503	328.452	-3.74126	328.452	-3.54122	328.452	-2.11984	328.452	-3.17759	328.452	-3.72234	328.452	-2.05433	328.452	-2.45176	328.452	0.849806	328.452	0.0940113	328.452	-4.27833	328.452	-3.29986	328.452	-1.46915	328.452	5.34272	328.452	7.51927	328.452	3.19874	328.452	8.48133	328.452	3.91603	328.452	11.8428	328.452	10.2061	328.452	8.83831
328.453	-1.0524	328.453	-0.628357	328.453	-4.68317	328.453	-1.46503	328.453	-1.50973	328.453	-3.73564	328.453	-3.54366	328.453	-2.13277	328.453	-3.16387	328.453	-3.72671	328.453	-2.08201	328.453	-2.4553	328.453	0.858057	328.453	0.0815893	328.453	-4.28245	328.453	-3.2905	328.453	-1.43689	328.453	5.36043	328.453	7.51737	328.453	3.21519	328.453	8.47095	328.453	3.90604	328.453	11.866	328.453	10.2058	328.453	8.84606
328.455	-1.04352	328.455	-0.636283	328.455	-4.66191	328.455	-1.46423	328.455	-1.49443	328.455	-3.73002	328.455	-3.5461	328.455	-2.14569	328.455	-3.15015	328.455	-3.7292	328.455	-2.10971	328.455	-2.45883	328.455	0.866307	328.455	0.0691672	328.455	-4.28657	328.455	-3.27504	328.455	-1.40463	328.455	5.37813	328.455	7.51548	328.455	3.23164	328.455	8.46057	328.455	3.89605	328.455	11.8858	328.455	10.2056	328.455	8.85371
328.456	-1.03472	328.456	-0.644099	328.456	-4.64065	328.456	-1.46321	328.456	-1.47913	328.456	-3.7244	328.456	-3.54854	328.456	-2.15861	328.456	-3.13631	328.456	-3.73168	328.456	-2.13741	328.456	-2.46237	328.456	0.874557	328.456	0.0567451	328.456	-4.29061	328.456	-3.25946	328.456	-1.37336	328.456	5.39598	328.456	7.51358	328.456	3.24809	328.456	8.45019	328.456	3.88605	328.456	11.9056	328.456	10.2054	328.456	8.86135
328.457	-1.02588	328.457	-0.651487	328.457	-4.61978	328.457	-1.46219	328.457	-1.46413	328.457	-3.7188	328.457	-3.55101	328.457	-2.17135	328.457	-3.12268	328.457	-3.73416	328.457	-2.16512	328.457	-2.4659	328.457	0.881228	328.457	0.0443554	328.457	-4.29479	328.457	-3.24387	328.457	-1.34044	328.457	5.41385	328.457	7.51169	328.457	3.26454	328.457	8.4398	328.457	3.87618	328.457	11.9253	328.457	10.2052	328.457	8.869
328.459	-1.01704	328.459	-0.658875	328.459	-4.59826	328.459	-1.46117	328.459	-1.44863	328.459	-3.71316	328.459	-3.55343	328.459	-2.18439	328.459	-3.10893	328.459	-3.73664	328.459	-2.19282	328.459	-2.47148	328.459	0.887801	328.459	0.0319107	328.459	-4.29889	328.459	-3.22829	328.459	-1.30842	328.459	5.43172	328.459	7.5098	328.459	3.28098	328.459	8.42942	328.459	3.8661	328.459	11.9451	328.459	10.205	328.459	8.87664
328.46	-1.0082	328.46	-0.666262	328.46	-4.5771	328.46	-1.46017	328.46	-1.4334	328.46	-3.70754	328.46	-3.55587	328.46	-2.19727	328.46	-3.09517	328.46	-3.73912	328.46	-2.22052	328.46	-2.47931	328.46	0.894374	328.46	0.0194968	328.46	-4.30299	328.46	-3.21316	328.46	-1.27641	328.46	5.44958	328.46	7.5079	328.46	3.29743	328.46	8.41904	328.46	3.85614	328.46	11.9645	328.46	10.2048	328.46	8.88428
328.461	-0.999355	328.461	-0.67365	328.461	-4.55594	328.461	-1.45914	328.461	-1.41818	328.461	-3.70192	328.461	-3.55832	328.461	-2.21014	328.461	-3.08142	328.461	-3.7416	328.461	-2.24806	328.461	-2.48714	328.461	0.900948	328.461	0.00708291	328.461	-4.30708	328.461	-3.19721	328.461	-1.24439	328.461	5.46762	328.461	7.50601	328.461	3.31386	328.461	8.40866	328.461	3.84618	328.461	11.9845	328.461	10.2083	328.461	8.89514
328.463	-0.990512	328.463	-0.681055	328.463	-4.53478	328.463	-1.45812	328.463	-1.40295	328.463	-3.69631	328.463	-3.56077	328.463	-2.22302	328.463	-3.06767	328.463	-3.74408	328.463	-2.27587	328.463	-2.49497	328.463	0.907527	328.463	-0.00533099	328.463	-4.31118	328.463	-3.18174	328.463	-1.21238	328.463	5.48534	328.463	7.50412	328.463	3.33026	328.463	8.39828	328.463	3.83621	328.463	12.0042	328.463	10.2144	328.463	8.9073
328.464	-0.979976	328.464	-0.68843	328.464	-4.51361	328.464	-1.45711	328.464	-1.38772	328.464	-3.69069	328.464	-3.56321	328.464	-2.2359	328.464	-3.05392	328.464	-3.74656	328.464	-2.30354	328.464	-2.5028	328.464	0.914096	328.464	-0.0177449	328.464	-4.31528	328.464	-3.16628	328.464	-1.18036	328.464	5.50326	328.464	7.50222	328.464	3.34661	328.464	8.38789	328.464	3.82625	328.464	12.0238	328.464	10.2205	328.464	8.91947
328.465	-0.969383	328.465	-0.695822	328.465	-4.49245	328.465	-1.45609	328.465	-1.3725	328.465	-3.68507	328.465	-3.56566	328.465	-2.24877	328.465	-3.04016	328.465	-3.74904	328.465	-2.3312	328.465	-2.51061	328.465	0.92067	328.465	-0.0301588	328.465	-4.31938	328.465	-3.15082	328.465	-1.14835	328.465	5.52117	328.465	7.50033	328.465	3.36299	328.465	8.37563	328.465	3.81629	328.465	12.0435	328.465	10.2266	328.465	8.93163
328.467	-0.95879	328.467	-0.703214	328.467	-4.47129	328.467	-1.45508	328.467	-1.35727	328.467	-3.67946	328.467	-3.56811	328.467	-2.26165	328.467	-3.02641	328.467	-3.75152	328.467	-2.35886	328.467	-2.51845	328.467	0.927245	328.467	-0.0405275	328.467	-4.32348	328.467	-3.13535	328.467	-1.11633	328.467	5.53909	328.467	7.49843	328.467	3.37938	328.467	8.36318	328.467	3.80633	328.467	12.0631	328.467	10.2327	328.467	8.9438
328.468	-0.948198	328.468	-0.710606	328.468	-4.45012	328.468	-1.45406	328.468	-1.34204	328.468	-3.67384	328.468	-3.57055	328.468	-2.27453	328.468	-3.01266	328.468	-3.754	328.468	-2.38653	328.468	-2.52628	328.468	0.93382	328.468	-0.0504525	328.468	-4.32758	328.468	-3.11989	328.468	-1.08432	328.468	5.557	328.468	7.49545	328.468	3.39576	328.468	8.35075	328.468	3.79637	328.468	12.0828	328.468	10.2387	328.468	8.95585
328.469	-0.937586	328.469	-0.717998	328.469	-4.42896	328.469	-1.45305	328.469	-1.32682	328.469	-3.66822	328.469	-3.573	328.469	-2.2874	328.469	-2.99891	328.469	-3.75648	328.469	-2.41419	328.469	-2.5341	328.469	0.940395	328.469	-0.0603775	328.469	-4.33117	328.469	-3.10443	328.469	-1.05326	328.469	5.57491	328.469	7.49146	328.469	3.41214	328.469	8.33831	328.469	3.7864	328.469	12.1024	328.469	10.2449	328.469	8.96809
328.471	-0.927008	328.471	-0.72539	328.471	-4.40576	328.471	-1.45204	328.471	-1.31224	328.471	-3.6626	328.471	-3.57537	328.471	-2.30079	328.471	-2.98474	328.471	-3.75896	328.471	-2.44186	328.471	-2.54193	328.471	0.94697	328.471	-0.0703025	328.471	-4.33325	328.471	-3.08896	328.471	-1.02487	328.471	5.59283	328.471	7.48736	328.471	3.42852	328.471	8.32587	328.471	3.77693	328.471	12.1221	328.471	10.2509	328.471	8.98023
328.472	-0.91641	328.472	-0.732782	328.472	-4.38156	328.472	-1.45102	328.472	-1.29903	328.472	-3.65601	328.472	-3.5772	328.472	-2.31455	328.472	-2.9701	328.472	-3.76144	328.472	-2.46952	328.472	-2.54975	328.472	0.953545	328.472	-0.0801917	328.472	-4.33533	328.472	-3.0735	328.472	-0.996047	328.472	5.61074	328.472	7.48333	328.472	3.44491	328.472	8.31343	328.472	3.77359	328.472	12.1418	328.472	10.257	328.472	8.99236
328.473	-0.905812	328.473	-0.740174	328.473	-4.35692	328.473	-1.45001	328.473	-1.28534	328.473	-3.64917	328.473	-3.57908	328.473	-2.32847	328.473	-2.95599	328.473	-3.76263	328.473	-2.49718	328.473	-2.55758	328.473	0.96012	328.473	-0.0901466	328.473	-4.33741	328.473	-3.05804	328.473	-0.967491	328.473	5.62865	328.473	7.47929	328.473	3.46129	328.473	8.30099	328.473	3.77037	328.473	12.1614	328.473	10.2631	328.473	9.0045
328.475	-0.895215	328.475	-0.747566	328.475	-4.33254	328.475	-1.44738	328.475	-1.27193	328.475	-3.64228	328.475	-3.58088	328.475	-2.3423	328.475	-2.94158	328.475	-3.76156	328.475	-2.52391	328.475	-2.5654	328.475	0.966695	328.475	-0.100062	328.475	-4.33949	328.475	-3.03916	328.475	-0.938934	328.475	5.64657	328.475	7.47526	328.475	3.47767	328.475	8.28855	328.475	3.76694	328.475	12.1789	328.475	10.2691	328.475	9.01664
328.476	-0.884617	328.476	-0.754958	328.476	-4.30816	328.476	-1.44411	328.476	-1.25853	328.476	-3.63542	328.476	-3.58273	328.476	-2.35613	328.476	-2.92717	328.476	-3.76049	328.476	-2.54964	328.476	-2.57323	328.476	0.97327	328.476	-0.109977	328.476	-4.34157	328.476	-3.01862	328.476	-0.910377	328.476	5.6641	328.476	7.47122	328.476	3.49405	328.476	8.27611	328.476	3.76363	328.476	12.195	328.476	10.2752	328.476	9.02878
328.477	-0.874019	328.477	-0.76161	328.477	-4.28377	328.477	-1.44076	328.477	-1.24512	328.477	-3.62857	328.477	-3.58457	328.477	-2.36996	328.477	-2.91275	328.477	-3.75943	328.477	-2.57561	328.477	-2.58106	328.477	0.978099	328.477	-0.119892	328.477	-4.34365	328.477	-2.99766	328.477	-0.88182	328.477	5.68187	328.477	7.46719	328.477	3.51043	328.477	8.26367	328.477	3.76032	328.477	12.2114	328.477	10.2813	328.477	9.04092
328.479	-0.863421	328.479	-0.768203	328.479	-4.25939	328.479	-1.43745	328.479	-1.23172	328.479	-3.62171	328.479	-3.58642	328.479	-2.38378	328.479	-2.89834	328.479	-3.75836	328.479	-2.60144	328.479	-2.58979	328.479	0.982366	328.479	-0.129808	328.479	-4.34572	328.479	-2.97695	328.479	-0.853263	328.479	5.69883	328.479	7.46315	328.479	3.52695	328.479	8.25123	328.479	3.75701	328.479	12.2276	328.479	10.2874	328.479	9.05306
328.48	-0.852823	328.48	-0.774695	328.48	-4.235	328.48	-1.43414	328.48	-1.21831	328.48	-3.61485	328.48	-3.58826	328.48	-2.39761	328.48	-2.88393	328.48	-3.7573	328.48	-2.62728	328.48	-2.6015	328.48	0.986624	328.48	-0.139723	328.48	-4.3478	328.48	-2.95623	328.48	-0.824706	328.48	5.71626	328.48	7.45912	328.48	3.54323	328.48	8.23879	328.48	3.7537	328.48	12.2438	328.48	10.2934	328.48	9.06519
328.481	-0.842225	328.481	-0.781244	328.481	-4.21062	328.481	-1.43083	328.481	-1.20491	328.481	-3.60799	328.481	-3.59011	328.481	-2.41144	328.481	-2.86951	328.481	-3.75623	328.481	-2.65311	328.481	-2.61323	328.481	0.990887	328.481	-0.149638	328.481	-4.34988	328.481	-2.93552	328.481	-0.796149	328.481	5.73369	328.481	7.45508	328.481	3.55958	328.481	8.22635	328.481	3.75039	328.481	12.26	328.481	10.3024	328.481	9.08099
328.483	-0.831624	328.483	-0.787794	328.483	-4.18624	328.483	-1.42752	328.483	-1.1915	328.483	-3.60113	328.483	-3.59195	328.483	-2.42527	328.483	-2.8551	328.483	-3.75516	328.483	-2.67894	328.483	-2.62493	328.483	0.99515	328.483	-0.159553	328.483	-4.35196	328.483	-2.9148	328.483	-0.767592	328.483	5.75113	328.483	7.45104	328.483	3.57535	328.483	8.21398	328.483	3.74708	328.483	12.2762	328.483	10.3147	328.483	9.09895
328.484	-0.819698	328.484	-0.794343	328.484	-4.16185	328.484	-1.42422	328.484	-1.1781	328.484	-3.59428	328.484	-3.59379	328.484	-2.4391	328.484	-2.84069	328.484	-3.7541	328.484	-2.70477	328.484	-2.63664	328.484	0.999413	328.484	-0.169469	328.484	-4.35404	328.484	-2.89409	328.484	-0.739036	328.484	5.76856	328.484	7.44701	328.484	3.59112	328.484	8.2015	328.484	3.74377	328.484	12.2924	328.484	10.3276	328.484	9.11735
328.485	-0.80791	328.485	-0.800893	328.485	-4.13747	328.485	-1.42091	328.485	-1.16469	328.485	-3.58742	328.485	-3.59564	328.485	-2.45293	328.485	-2.82627	328.485	-3.75303	328.485	-2.7306	328.485	-2.64835	328.485	1.00368	328.485	-0.179384	328.485	-4.35612	328.485	-2.87337	328.485	-0.710479	328.485	5.78599	328.485	7.44305	328.485	3.60689	328.485	8.1879	328.485	3.74046	328.485	12.3086	328.485	10.3401	328.485	9.13549
328.487	-0.79589	328.487	-0.807442	328.487	-4.11308	328.487	-1.4176	328.487	-1.15129	328.487	-3.58056	328.487	-3.59748	328.487	-2.46675	328.487	-2.81186	328.487	-3.75196	328.487	-2.75643	328.487	-2.66007	328.487	1.00794	328.487	-0.186119	328.487	-4.35825	328.487	-2.85266	328.487	-0.68179	328.487	5.80342	328.487	7.43896	328.487	3.62266	328.487	8.17336	328.487	3.73715	328.487	12.3248	328.487	10.3527	328.487	9.15364
328.488	-0.783998	328.488	-0.813991	328.488	-4.08919	328.488	-1.41429	328.488	-1.13793	328.488	-3.5737	328.488	-3.59937	328.488	-2.48069	328.488	-2.79717	328.488	-3.7509	328.488	-2.78226	328.488	-2.67178	328.488	1.0122	328.488	-0.1918	328.488	-4.36029	328.488	-2.83194	328.488	-0.653341	328.488	5.82085	328.488	7.4343	328.488	3.63843	328.488	8.15882	328.488	3.73394	328.488	12.341	328.488	10.3652	328.488	9.17178
328.489	-0.772107	328.489	-0.820541	328.489	-4.06448	328.489	-1.41098	328.489	-1.12449	328.489	-3.56686	328.489	-3.60118	328.489	-2.49444	328.489	-2.78296	328.489	-3.74983	328.489	-2.80809	328.489	-2.6835	328.489	1.01647	328.489	-0.19754	328.489	-4.36191	328.489	-2.81123	328.489	-0.624749	328.489	5.83828	328.489	7.42865	328.489	3.6542	328.489	8.14428	328.489	3.73054	328.489	12.3572	328.489	10.3778	328.489	9.18993
328.491	-0.760215	328.491	-0.82709	328.491	-4.03861	328.491	-1.40768	328.491	-1.11123	328.491	-3.55999	328.491	-3.60302	328.491	-2.50815	328.491	-2.76854	328.491	-3.74876	328.491	-2.83392	328.491	-2.69521	328.491	1.02073	328.491	-0.203247	328.491	-4.36221	328.491	-2.79051	328.491	-0.599711	328.491	5.85571	328.491	7.423	328.491	3.66998	328.491	8.12974	328.491	3.72725	328.491	12.3734	328.491	10.3903	328.491	9.20807
328.492	-0.748324	328.492	-0.83364	328.492	-4.01172	328.492	-1.40436	328.492	-1.10064	328.492	-3.55314	328.492	-3.6038	328.492	-2.5217	328.492	-2.75423	328.492	-3.7477	328.492	-2.85961	328.492	-2.70692	328.492	1.02499	328.492	-0.208953	328.492	-4.36251	328.492	-2.76956	328.492	-0.574994	328.492	5.87314	328.492	7.41735	328.492	3.68575	328.492	8.1152	328.492	3.72899	328.492	12.3895	328.492	10.4029	328.492	9.22621
328.493	-0.736433	328.493	-0.840189	328.493	-3.98484	328.493	-1.40106	328.493	-1.09006	328.493	-3.54628	328.493	-3.60458	328.493	-2.53525	328.493	-2.73992	328.493	-3.7458	328.493	-2.88555	328.493	-2.71864	328.493	1.02925	328.493	-0.214659	328.493	-4.36282	328.493	-2.74902	328.493	-0.550277	328.493	5.89103	328.493	7.4117	328.493	3.70152	328.493	8.10066	328.493	3.73272	328.493	12.4057	328.493	10.4154	328.493	9.24436
328.495	-0.724541	328.495	-0.84686	328.495	-3.95795	328.495	-1.39678	328.495	-1.07947	328.495	-3.53942	328.495	-3.60536	328.495	-2.5488	328.495	-2.72561	328.495	-3.74165	328.495	-2.91027	328.495	-2.73035	328.495	1.03347	328.495	-0.220366	328.495	-4.36312	328.495	-2.72722	328.495	-0.52556	328.495	5.90814	328.495	7.40605	328.495	3.71746	328.495	8.08612	328.495	3.73645	328.495	12.421	328.495	10.428	328.495	9.2625
328.496	-0.71265	328.496	-0.853327	328.496	-3.93107	328.496	-1.39121	328.496	-1.06888	328.496	-3.53257	328.496	-3.60614	328.496	-2.56235	328.496	-2.7113	328.496	-3.73749	328.496	-2.93244	328.496	-2.74211	328.496	1.03777	328.496	-0.226072	328.496	-4.36343	328.496	-2.70199	328.496	-0.500844	328.496	5.925	328.496	7.4004	328.496	3.73311	328.496	8.07158	328.496	3.74018	328.496	12.433	328.496	10.4405	328.496	9.28065
328.497	-0.700758	328.497	-0.859078	328.497	-3.90419	328.497	-1.38564	328.497	-1.0583	328.497	-3.52571	328.497	-3.60692	328.497	-2.5759	328.497	-2.69699	328.497	-3.73334	328.497	-2.9546	328.497	-2.75379	328.497	1.04061	328.497	-0.231778	328.497	-4.36373	328.497	-2.67676	328.497	-0.476127	328.497	5.9411	328.497	7.39475	328.497	3.74892	328.497	8.05704	328.497	3.74392	328.497	12.4451	328.497	10.4531	328.497	9.29879
328.499	-0.688867	328.499	-0.864196	328.499	-3.8773	328.499	-1.38007	328.499	-1.04771	328.499	-3.51885	328.499	-3.6077	328.499	-2.58945	328.499	-2.68268	328.499	-3.72919	328.499	-2.97676	328.499	-2.76551	328.499	1.04239	328.499	-0.237485	328.499	-4.36403	328.499	-2.65153	328.499	-0.45141	328.499	5.9572	328.499	7.3891	328.499	3.76474	328.499	8.04247	328.499	3.74765	328.499	12.4571	328.499	10.4654	328.499	9.31645
328.5	-0.67721	328.5	-0.869314	328.5	-3.85042	328.5	-1.37449	328.5	-1.03713	328.5	-3.512	328.5	-3.60848	328.5	-2.603	328.5	-2.66837	328.5	-3.72504	328.5	-2.99893	328.5	-2.77963	328.5	1.04417	328.5	-0.243191	328.5	-4.36434	328.5	-2.6263	328.5	-0.426693	328.5	5.9733	328.5	7.38345	328.5	3.78055	328.5	8.02795	328.5	3.75138	328.5	12.4692	328.5	10.4781	328.5	9.33493
328.501	-0.66513	328.501	-0.874432	328.501	-3.82353	328.501	-1.36892	328.501	-1.02654	328.501	-3.50514	328.501	-3.60927	328.501	-2.61655	328.501	-2.65405	328.501	-3.72088	328.501	-3.02109	328.501	-2.79376	328.501	1.04595	328.501	-0.248897	328.501	-4.36465	328.501	-2.60108	328.501	-0.401976	328.501	5.9894	328.501	7.37787	328.501	3.79636	328.501	8.0134	328.501	3.75511	328.501	12.4813	328.501	10.4917	328.501	9.35565
328.503	-0.653302	328.503	-0.87955	328.503	-3.79744	328.503	-1.36335	328.503	-1.01596	328.503	-3.49828	328.503	-3.61005	328.503	-2.63002	328.503	-2.63974	328.503	-3.71673	328.503	-3.04326	328.503	-2.80788	328.503	1.04773	328.503	-0.254604	328.503	-4.36495	328.503	-2.57585	328.503	-0.377224	328.503	6.0055	328.503	7.37217	328.503	3.81189	328.503	7.99885	328.503	3.75885	328.503	12.4933	328.503	10.5101	328.503	9.38002
328.504	-0.640965	328.504	-0.884668	328.504	-3.76993	328.504	-1.35778	328.504	-1.00519	328.504	-3.49144	328.504	-3.61084	328.504	-2.64364	328.504	-2.62539	328.504	-3.71258	328.504	-3.06542	328.504	-2.82201	328.504	1.04951	328.504	-0.260208	328.504	-4.36525	328.504	-2.55062	328.504	-0.352535	328.504	6.0216	328.504	7.36654	328.504	3.82739	328.504	7.98431	328.504	3.76258	328.504	12.5054	328.504	10.5285	328.504	9.40438
328.505	-0.628625	328.505	-0.889786	328.505	-3.74325	328.505	-1.35221	328.505	-0.99474	328.505	-3.48457	328.505	-3.61161	328.505	-2.65717	328.505	-2.61111	328.505	-3.70843	328.505	-3.08758	328.505	-2.83613	328.505	1.05128	328.505	-0.265981	328.505	-4.36556	328.505	-2.52539	328.505	-0.327809	328.505	6.0377	328.505	7.36091	328.505	3.84289	328.505	7.96934	328.505	3.76631	328.505	12.5174	328.505	10.5469	328.505	9.42875
328.507	-0.616285	328.507	-0.894904	328.507	-3.71658	328.507	-1.34664	328.507	-0.984109	328.507	-3.47772	328.507	-3.6124	328.507	-2.67069	328.507	-2.59678	328.507	-3.70426	328.507	-3.10975	328.507	-2.85025	328.507	1.05306	328.507	-0.268131	328.507	-4.36586	328.507	-2.50017	328.507	-0.303083	328.507	6.0538	328.507	7.35528	328.507	3.85839	328.507	7.95243	328.507	3.77004	328.507	12.5295	328.507	10.5653	328.507	9.45312
328.508	-0.603944	328.508	-0.900022	328.508	-3.68991	328.508	-1.34103	328.508	-0.973479	328.508	-3.47087	328.508	-3.61318	328.508	-2.68422	328.508	-2.58246	328.508	-3.70012	328.508	-3.13171	328.508	-2.86438	328.508	1.05484	328.508	-0.268454	328.508	-4.36617	328.508	-2.47468	328.508	-0.278357	328.508	6.07003	328.508	7.34938	328.508	3.87389	328.508	7.93552	328.508	3.77378	328.508	12.5416	328.508	10.5837	328.508	9.47749
328.509	-0.591604	328.509	-0.905183	328.509	-3.66323	328.509	-1.33548	328.509	-0.962848	328.509	-3.46401	328.509	-3.61396	328.509	-2.69775	328.509	-2.56814	328.509	-3.69596	328.509	-3.15401	328.509	-2.8785	328.509	1.05658	328.509	-0.268778	328.509	-4.36551	328.509	-2.44963	328.509	-0.253631	328.509	6.08602	328.509	7.34241	328.509	3.88947	328.509	7.9186	328.509	3.77751	328.509	12.5536	328.509	10.6021	328.509	9.50186
328.511	-0.579263	328.511	-0.910265	328.511	-3.63565	328.511	-1.3299	328.511	-0.952217	328.511	-3.45716	328.511	-3.61472	328.511	-2.71033	328.511	-2.55403	328.511	-3.6918	328.511	-3.17612	328.511	-2.89263	328.511	1.05839	328.511	-0.269102	328.511	-4.36329	328.511	-2.42434	328.511	-0.231212	328.511	6.10216	328.511	7.33543	328.511	3.9049	328.511	7.90169	328.511	3.78124	328.511	12.5657	328.511	10.6205	328.511	9.52623
328.512	-0.566923	328.512	-0.915394	328.512	-3.60713	328.512	-1.32433	328.512	-0.944308	328.512	-3.45061	328.512	-3.61393	328.512	-2.72194	328.512	-2.54104	328.512	-3.68765	328.512	-3.19824	328.512	-2.90662	328.512	1.06016	328.512	-0.269425	328.512	-4.36107	328.512	-2.39905	328.512	-0.210551	328.512	6.1183	328.512	7.32846	328.512	3.92042	328.512	7.88478	328.512	3.78664	328.512	12.5777	328.512	10.639	328.512	9.55059
328.513	-0.554583	328.513	-0.920524	328.513	-3.57862	328.513	-1.31875	328.513	-0.937432	328.513	-3.44466	328.513	-3.61314	328.513	-2.73354	328.513	-2.52804	328.513	-3.68302	328.513	-3.22035	328.513	-2.92084	328.513	1.06193	328.513	-0.269749	328.513	-4.35885	328.513	-2.37376	328.513	-0.189889	328.513	6.13443	328.513	7.32149	328.513	3.93595	328.513	7.86751	328.513	3.79788	328.513	12.5898	328.513	10.6574	328.513	9.57496
328.515	-0.542242	328.515	-0.925654	328.515	-3.55011	328.515	-1.31287	328.515	-0.930556	328.515	-3.43871	328.515	-3.61234	328.515	-2.74514	328.515	-2.51505	328.515	-3.67634	328.515	-3.24231	328.515	-2.93493	328.515	1.0637	328.515	-0.270073	328.515	-4.35663	328.515	-2.34847	328.515	-0.169228	328.515	6.15057	328.515	7.31452	328.515	3.95147	328.515	7.85089	328.515	3.80911	328.515	12.6019	328.515	10.6756	328.515	9.59878
328.516	-0.530045	328.516	-0.930783	328.516	-3.5216	328.516	-1.30553	328.516	-0.92368	328.516	-3.43276	328.516	-3.61155	328.516	-2.75675	328.516	-2.50206	328.516	-3.66966	328.516	-3.2594	328.516	-2.94902	328.516	1.06547	328.516	-0.270397	328.516	-4.35441	328.516	-2.32064	328.516	-0.148566	328.516	6.16562	328.516	7.30759	328.516	3.96699	328.516	7.83388	328.516	3.82034	328.516	12.6107	328.516	10.6941	328.516	9.62351
328.517	-0.517603	328.517	-0.935313	328.517	-3.49309	328.517	-1.29819	328.517	-0.916804	328.517	-3.42682	328.517	-3.61076	328.517	-2.76835	328.517	-2.48907	328.517	-3.66298	328.517	-3.27649	328.517	-2.96311	328.517	1.06627	328.517	-0.27072	328.517	-4.35223	328.517	-2.29242	328.517	-0.127905	328.517	6.17929	328.517	7.30058	328.517	3.98251	328.517	7.81688	328.517	3.83157	328.517	12.6188	328.517	10.7125	328.517	9.64775
328.519	-0.505299	328.519	-0.938715	328.519	-3.46521	328.519	-1.29085	328.519	-0.909928	328.519	-3.42087	328.519	-3.60997	328.519	-2.77951	328.519	-2.47613	328.519	-3.6563	328.519	-3.29358	328.519	-2.9772	328.519	1.06496	328.519	-0.271034	328.519	-4.34999	328.519	-2.2642	328.519	-0.107199	328.519	6.19296	328.519	7.29362	328.519	3.99804	328.519	7.79987	328.519	3.84281	328.519	12.6268	328.519	10.7308	328.519	9.67198
328.52	-0.492995	328.52	-0.942117	328.52	-3.43623	328.52	-1.28351	328.52	-0.902956	328.52	-3.41498	328.52	-3.60918	328.52	-2.79143	328.52	-2.4631	328.52	-3.64962	328.52	-3.31067	328.52	-2.9925	328.52	1.06366	328.52	-0.271366	328.52	-4.34778	328.52	-2.23598	328.52	-0.0865696	328.52	6.20662	328.52	7.28666	328.52	4.01356	328.52	7.78286	328.52	3.85428	328.52	12.6349	328.52	10.7492	328.52	9.69622
328.521	-0.480691	328.521	-0.945519	328.521	-3.40788	328.521	-1.27617	328.521	-0.896146	328.521	-3.40899	328.521	-3.60839	328.521	-2.80292	328.521	-2.45012	328.521	-3.64298	328.521	-3.32776	328.521	-3.00818	328.521	1.06235	328.521	-0.271687	328.521	-4.34557	328.521	-2.20776	328.521	-0.0658968	328.521	6.22029	328.521	7.2797	328.521	4.02908	328.521	7.76586	328.521	3.86531	328.521	12.6429	328.521	10.7676	328.521	9.72125
328.523	-0.468387	328.523	-0.94892	328.523	-3.37953	328.523	-1.26893	328.523	-0.889246	328.523	-3.40306	328.523	-3.6076	328.523	-2.81441	328.523	-2.43714	328.523	-3.63626	328.523	-3.34458	328.523	-3.02386	328.523	1.06104	328.523	-0.272008	328.523	-4.34336	328.523	-2.17954	328.523	-0.0452241	328.523	6.23396	328.523	7.27274	328.523	4.04454	328.523	7.74885	328.523	3.87661	328.523	12.651	328.523	10.79	328.523	9.75217
328.524	-0.456756	328.524	-0.952322	328.524	-3.35118	328.524	-1.26151	328.524	-0.882346	328.524	-3.39712	328.524	-3.60681	328.524	-2.82591	328.524	-2.42416	328.524	-3.62959	328.524	-3.3619	328.524	-3.03954	328.524	1.05974	328.524	-0.27233	328.524	-4.34115	328.524	-2.15182	328.524	-0.0245513	328.524	6.24735	328.524	7.26578	328.524	4.05999	328.524	7.73184	328.524	3.88791	328.524	12.6591	328.524	10.8132	328.524	9.78308
328.525	-0.445208	328.525	-0.955711	328.525	-3.32283	328.525	-1.25419	328.525	-0.875446	328.525	-3.39119	328.525	-3.60602	328.525	-2.8374	328.525	-2.41118	328.525	-3.62293	328.525	-3.37892	328.525	-3.05522	328.525	1.05845	328.525	-0.272651	328.525	-4.33894	328.525	-2.12327	328.525	-0.0038786	328.525	6.26122	328.525	7.25882	328.525	4.07542	328.525	7.71484	328.525	3.8992	328.525	12.6671	328.525	10.8364	328.525	9.81399
328.527	-0.43366	328.527	-0.959123	328.527	-3.29448	328.527	-1.24688	328.527	-0.868546	328.527	-3.38526	328.527	-3.60522	328.527	-2.84889	328.527	-2.3982	328.527	-3.61626	328.527	-3.39594	328.527	-3.0709	328.527	1.05713	328.527	-0.270265	328.527	-4.33673	328.527	-2.09517	328.527	0.0167941	328.527	6.27482	328.527	7.25186	328.527	4.09087	328.527	7.69623	328.527	3.9105	328.527	12.6751	328.527	10.8597	328.527	9.8449
328.528	-0.422112	328.528	-0.962521	328.528	-3.26613	328.528	-1.23957	328.528	-0.861647	328.528	-3.37933	328.528	-3.60443	328.528	-2.86038	328.528	-2.38522	328.528	-3.60959	328.528	-3.41295	328.528	-3.08618	328.528	1.05583	328.528	-0.264677	328.528	-4.33452	328.528	-2.06707	328.528	0.0374669	328.528	6.28841	328.528	7.2449	328.528	4.10632	328.528	7.67735	328.528	3.9218	328.528	12.6832	328.528	10.8829	328.528	9.87582
328.529	-0.410564	328.529	-0.96592	328.529	-3.23778	328.529	-1.23225	328.529	-0.854747	328.529	-3.37339	328.529	-3.60364	328.529	-2.87187	328.529	-2.37225	328.529	-3.60292	328.529	-3.42997	328.529	-3.10214	328.529	1.05452	328.529	-0.259089	328.529	-4.3312	328.529	-2.03897	328.529	0.0581396	328.529	6.30201	328.529	7.23758	328.529	4.12176	328.529	7.65774	328.529	3.93309	328.529	12.6913	328.529	10.9061	328.529	9.90644
328.531	-0.399015	328.531	-0.969318	328.531	-3.20902	328.531	-1.22494	328.531	-0.847847	328.531	-3.36746	328.531	-3.60279	328.531	-2.88219	328.531	-2.35927	328.531	-3.59625	328.531	-3.44699	328.531	-3.11772	328.531	1.05322	328.531	-0.2535	328.531	-4.32677	328.531	-2.01087	328.531	0.0779761	328.531	6.31561	328.531	7.23023	328.531	4.1372	328.531	7.63942	328.531	3.94439	328.531	12.6993	328.531	10.9291	328.531	9.93759
328.532	-0.387496	328.532	-0.972716	328.532	-3.17904	328.532	-1.21763	328.532	-0.842939	328.532	-3.36163	328.532	-3.60015	328.532	-2.89064	328.532	-2.34836	328.532	-3.58958	328.532	-3.46401	328.532	-3.1333	328.532	1.05192	328.532	-0.247912	328.532	-4.32252	328.532	-1.98278	328.532	0.0949614	328.532	6.32921	328.532	7.22288	328.532	4.15264	328.532	7.62036	328.532	3.95568	328.532	12.7074	328.532	10.9525	328.532	9.96843
328.533	-0.375929	328.533	-0.976115	328.533	-3.14907	328.533	-1.21031	328.533	-0.840237	328.533	-3.35728	328.533	-3.5975	328.533	-2.89908	328.533	-2.33765	328.533	-3.58276	328.533	-3.48102	328.533	-3.14888	328.533	1.05062	328.533	-0.242324	328.533	-4.31793	328.533	-1.95468	328.533	0.111947	328.533	6.34281	328.533	7.21554	328.533	4.16809	328.533	7.60129	328.533	3.97273	328.533	12.7154	328.533	10.9757	328.533	9.99926
328.535	-0.364388	328.535	-0.979513	328.535	-3.11914	328.535	-1.203	328.535	-0.837561	328.535	-3.35293	328.535	-3.5949	328.535	-2.90715	328.535	-2.327	328.535	-3.57458	328.535	-3.49804	328.535	-3.16446	328.535	1.04932	328.535	-0.236919	328.535	-4.31354	328.535	-1.92658	328.535	0.128993	328.535	6.3564	328.535	7.20819	328.535	4.18353	328.535	7.58222	328.535	3.99139	328.535	12.7235	328.535	10.9989	328.535	10.0301
328.536	-0.352847	328.536	-0.982912	328.536	-3.08913	328.536	-1.19413	328.536	-0.834836	328.536	-3.34866	328.536	-3.59222	328.536	-2.91584	328.536	-2.31625	328.536	-3.56641	328.536	-3.51049	328.536	-3.18004	328.536	1.04802	328.536	-0.231193	328.536	-4.30915	328.536	-1.89782	328.536	0.145937	328.536	6.36874	328.536	7.20084	328.536	4.19897	328.536	7.56315	328.536	4.01047	328.536	12.7297	328.536	11.022	328.536	10.0609
328.537	-0.341306	328.537	-0.985994	328.537	-3.05917	328.537	-1.18506	328.537	-0.83214	328.537	-3.34425	328.537	-3.58959	328.537	-2.92419	328.537	-2.30555	328.537	-3.55839	328.537	-3.52105	328.537	-3.19562	328.537	1.04672	328.537	-0.225652	328.537	-4.30477	328.537	-1.86837	328.537	0.162937	328.537	6.37899	328.537	7.1935	328.537	4.21441	328.537	7.54408	328.537	4.0288	328.537	12.7333	328.537	11.0452	328.537	10.0918
328.539	-0.329765	328.539	-0.987162	328.539	-3.0292	328.539	-1.17623	328.539	-0.829445	328.539	-3.33992	328.539	-3.58696	328.539	-2.93254	328.539	-2.29486	328.539	-3.5501	328.539	-3.53139	328.539	-3.2112	328.539	1.0424	328.539	-0.22011	328.539	-4.30038	328.539	-1.83988	328.539	0.179937	328.539	6.38924	328.539	7.18615	328.539	4.22986	328.539	7.52501	328.539	4.04757	328.539	12.7368	328.539	11.0684	328.539	10.1226
328.54	-0.318224	328.54	-0.98833	328.54	-2.99924	328.54	-1.16698	328.54	-0.82675	328.54	-3.33559	328.54	-3.58432	328.54	-2.9409	328.54	-2.28416	328.54	-3.54197	328.54	-3.54213	328.54	-3.2268	328.54	1.03799	328.54	-0.214569	328.54	-4.296	328.54	-1.80961	328.54	0.196938	328.54	6.39913	328.54	7.1788	328.54	4.2453	328.54	7.50595	328.54	4.06634	328.54	12.7404	328.54	11.0916	328.54	10.1534
328.541	-0.306682	328.541	-0.989498	328.541	-2.96928	328.541	-1.15798	328.541	-0.824055	328.541	-3.33126	328.541	-3.58169	328.541	-2.94925	328.541	-2.27347	328.541	-3.53383	328.541	-3.55263	328.541	-3.24241	328.541	1.03364	328.541	-0.209027	328.541	-4.29161	328.541	-1.78041	328.541	0.213938	328.541	6.40962	328.541	7.17146	328.541	4.26064	328.541	7.48688	328.541	4.08511	328.541	12.7439	328.541	11.1147	328.541	10.1843
328.543	-0.295141	328.543	-0.990665	328.543	-2.93931	328.543	-1.14897	328.543	-0.82136	328.543	-3.32693	328.543	-3.57905	328.543	-2.95761	328.543	-2.26278	328.543	-3.52569	328.543	-3.56313	328.543	-3.25802	328.543	1.02919	328.543	-0.203485	328.543	-4.28722	328.543	-1.75122	328.543	0.230938	328.543	6.41978	328.543	7.16411	328.543	4.27648	328.543	7.46781	328.543	4.10388	328.543	12.7475	328.543	11.1393	328.543	10.2196
328.544	-0.284544	328.544	-0.991833	328.544	-2.90935	328.544	-1.13996	328.544	-0.818665	328.544	-3.3226	328.544	-3.57642	328.544	-2.96596	328.544	-2.25208	328.544	-3.51756	328.544	-3.57364	328.544	-3.27334	328.544	1.0248	328.544	-0.197944	328.544	-4.28284	328.544	-1.72203	328.544	0.247939	328.544	6.42995	328.544	7.15676	328.544	4.29239	328.544	7.44874	328.544	4.12265	328.544	12.751	328.544	11.1658	328.544	10.2565
328.545	-0.274252	328.545	-0.993001	328.545	-2.87938	328.545	-1.13096	328.545	-0.81597	328.545	-3.31827	328.545	-3.57378	328.545	-2.97431	328.545	-2.24139	328.545	-3.50942	328.545	-3.58414	328.545	-3.28913	328.545	1.02041	328.545	-0.192402	328.545	-4.27845	328.545	-1.69284	328.545	0.264939	328.545	6.44011	328.545	7.14942	328.545	4.3083	328.545	7.42914	328.545	4.14142	328.545	12.7545	328.545	11.1922	328.545	10.2932
328.547	-0.264054	328.547	-0.994169	328.547	-2.84942	328.547	-1.12195	328.547	-0.813274	328.547	-3.31394	328.547	-3.57115	328.547	-2.98267	328.547	-2.23069	328.547	-3.50129	328.547	-3.59465	328.547	-3.30467	328.547	1.01601	328.547	-0.1863	328.547	-4.27407	328.547	-1.66364	328.547	0.281939	328.547	6.45027	328.547	7.14207	328.547	4.32421	328.547	7.40931	328.547	4.16019	328.547	12.7581	328.547	11.2182	328.547	10.3303
328.548	-0.25369	328.548	-0.995337	328.548	-2.81946	328.548	-1.11295	328.548	-0.810579	328.548	-3.30961	328.548	-3.56852	328.548	-2.99102	328.548	-2.22	328.548	-3.49315	328.548	-3.60515	328.548	-3.32022	328.548	1.01162	328.548	-0.175335	328.548	-4.26986	328.548	-1.63445	328.548	0.29894	328.548	6.46044	328.548	7.13466	328.548	4.34012	328.548	7.38849	328.548	4.17896	328.548	12.7616	328.548	11.2449	328.548	10.3672
328.549	-0.243423	328.549	-0.996505	328.549	-2.7893	328.549	-1.10394	328.549	-0.807884	328.549	-3.30528	328.549	-3.56593	328.549	-2.99924	328.549	-2.2093	328.549	-3.48502	328.549	-3.61565	328.549	-3.33576	328.549	1.00723	328.549	-0.16437	328.549	-4.26442	328.549	-1.60526	328.549	0.31594	328.549	6.4706	328.549	7.12757	328.549	4.35603	328.549	7.36767	328.549	4.19773	328.549	12.7652	328.549	11.2713	328.549	10.4041
328.551	-0.233156	328.551	-0.997673	328.551	-2.7595	328.551	-1.09493	328.551	-0.80526	328.551	-3.30095	328.551	-3.56326	328.551	-3.00736	328.551	-2.19872	328.551	-3.47688	328.551	-3.62616	328.551	-3.3513	328.551	1.00284	328.551	-0.153654	328.551	-4.258	328.551	-1.57607	328.551	0.332702	328.551	6.48077	328.551	7.12052	328.551	4.37194	328.551	7.34685	328.551	4.2165	328.551	12.7687	328.551	11.2976	328.551	10.441
328.552	-0.222889	328.552	-0.998841	328.552	-2.72857	328.552	-1.08593	328.552	-0.803419	328.552	-3.29674	328.552	-3.55822	328.552	-3.01126	328.552	-2.19016	328.552	-3.46893	328.552	-3.63666	328.552	-3.36684	328.552	0.998445	328.552	-0.14251	328.552	-4.25157	328.552	-1.54687	328.552	0.346609	328.552	6.49093	328.552	7.11347	328.552	4.38785	328.552	7.32603	328.552	4.23545	328.552	12.7722	328.552	11.3239	328.552	10.4778
328.553	-0.212622	328.553	-1.00001	328.553	-2.69761	328.553	-1.07692	328.553	-0.805094	328.553	-3.29377	328.553	-3.55314	328.553	-3.01516	328.553	-2.18289	328.553	-3.46064	328.553	-3.64716	328.553	-3.38238	328.553	0.994053	328.553	-0.131607	328.553	-4.24514	328.553	-1.51768	328.553	0.359938	328.553	6.50109	328.553	7.10641	328.553	4.40376	328.553	7.30521	328.553	4.25691	328.553	12.7758	328.553	11.3502	328.553	10.5147
328.555	-0.202354	328.555	-1.00118	328.555	-2.66664	328.555	-1.06808	328.555	-0.806768	328.555	-3.29145	328.555	-3.54806	328.555	-3.01906	328.555	-2.17563	328.555	-3.45193	328.555	-3.65757	328.555	-3.39792	328.555	0.98966	328.555	-0.120704	328.555	-4.23872	328.555	-1.48885	328.555	0.373268	328.555	6.51108	328.555	7.09936	328.555	4.41968	328.555	7.28439	328.555	4.28202	328.555	12.7793	328.555	11.3765	328.555	10.5516
328.556	-0.192087	328.556	-1.00236	328.556	-2.63568	328.556	-1.0582	328.556	-0.808443	328.556	-3.28914	328.556	-3.54299	328.556	-3.02296	328.556	-2.16837	328.556	-3.44319	328.556	-3.66624	328.556	-3.41346	328.556	0.985268	328.556	-0.1098	328.556	-4.23229	328.556	-1.45935	328.556	0.386597	328.556	6.52066	328.556	7.09231	328.556	4.43553	328.556	7.26357	328.556	4.30714	328.556	12.7828	328.556	11.4029	328.556	10.5885
328.557	-0.18182	328.557	-1.00352	328.557	-2.60472	328.557	-1.04773	328.557	-0.810118	328.557	-3.28683	328.557	-3.53791	328.557	-3.02687	328.557	-2.1611	328.557	-3.43445	328.557	-3.67012	328.557	-3.429	328.557	0.98096	328.557	-0.0988973	328.557	-4.22586	328.557	-1.4305	328.557	0.399927	328.557	6.52655	328.557	7.08525	328.557	4.45149	328.557	7.24275	328.557	4.33225	328.557	12.7825	328.557	11.4292	328.557	10.6253
328.559	-0.171553	328.559	-1.00221	328.559	-2.57375	328.559	-1.03725	328.559	-0.811792	328.559	-3.28451	328.559	-3.53283	328.559	-3.03077	328.559	-2.15384	328.559	-3.42571	328.559	-3.674	328.559	-3.4446	328.559	0.974975	328.559	-0.087994	328.559	-4.21943	328.559	-1.40165	328.559	0.413256	328.559	6.53245	328.559	7.0782	328.559	4.46738	328.559	7.22193	328.559	4.35737	328.559	12.7821	328.559	11.4555	328.559	10.6622
328.56	-0.161286	328.56	-1.00074	328.56	-2.54279	328.56	-1.02678	328.56	-0.813467	328.56	-3.2822	328.56	-3.52775	328.56	-3.03467	328.56	-2.14657	328.56	-3.41696	328.56	-3.67788	328.56	-3.46005	328.56	0.967857	328.56	-0.0770908	328.56	-4.21301	328.56	-1.37281	328.56	0.426586	328.56	6.53835	328.56	7.07115	328.56	4.48328	328.56	7.20121	328.56	4.38248	328.56	12.7816	328.56	11.4818	328.56	10.6991
328.561	-0.151019	328.561	-0.999264	328.561	-2.51183	328.561	-1.01631	328.561	-0.815142	328.561	-3.27989	328.561	-3.52268	328.561	-3.03857	328.561	-2.13931	328.561	-3.40822	328.561	-3.68176	328.561	-3.47412	328.561	0.96074	328.561	-0.0661876	328.561	-4.20658	328.561	-1.34396	328.561	0.439915	328.561	6.54425	328.561	7.06409	328.561	4.49917	328.561	7.18031	328.561	4.4076	328.561	12.7812	328.561	11.5077	328.561	10.736
328.563	-0.140968	328.563	-0.99779	328.563	-2.48087	328.563	-1.00583	328.563	-0.816816	328.563	-3.27757	328.563	-3.5176	328.563	-3.04247	328.563	-2.13205	328.563	-3.39948	328.563	-3.68564	328.563	-3.4882	328.563	0.953622	328.563	-0.0552843	328.563	-4.20015	328.563	-1.31511	328.563	0.453245	328.563	6.55015	328.563	7.05703	328.563	4.51548	328.563	7.15952	328.563	4.43271	328.563	12.7808	328.563	11.5344	328.563	10.7745
328.564	-0.131902	328.564	-0.996315	328.564	-2.4499	328.564	-0.995361	328.564	-0.818491	328.564	-3.27526	328.564	-3.51252	328.564	-3.04637	328.564	-2.12478	328.564	-3.39074	328.564	-3.68952	328.564	-3.50227	328.564	0.946504	328.564	-0.0443811	328.564	-4.19384	328.564	-1.28627	328.564	0.466574	328.564	6.55604	328.564	7.04999	328.564	4.53219	328.564	7.13872	328.564	4.45783	328.564	12.7804	328.564	11.5625	328.564	10.8164
328.565	-0.12401	328.565	-0.994841	328.565	-2.41914	328.565	-0.984888	328.565	-0.820166	328.565	-3.27295	328.565	-3.50751	328.565	-3.05032	328.565	-2.11752	328.565	-3.38199	328.565	-3.6934	328.565	-3.51634	328.565	0.939387	328.565	-0.0334779	328.565	-4.18734	328.565	-1.25742	328.565	0.479483	328.565	6.56194	328.565	7.04293	328.565	4.5489	328.565	7.11793	328.565	4.48294	328.565	12.7799	328.565	11.5907	328.565	10.8584
328.567	-0.116118	328.567	-0.993367	328.567	-2.38802	328.567	-0.974415	328.567	-0.821796	328.567	-3.27063	328.567	-3.50239	328.567	-3.05418	328.567	-2.11033	328.567	-3.37325	328.567	-3.69729	328.567	-3.53041	328.567	0.932269	328.567	-0.0226583	328.567	-4.18094	328.567	-1.22858	328.567	0.493159	328.567	6.56784	328.567	7.03587	328.567	4.56561	328.567	7.09638	328.567	4.50805	328.567	12.7795	328.567	11.6189	328.567	10.9004
328.568	-0.108225	328.568	-0.991893	328.568	-2.35711	328.568	-0.963942	328.568	-0.823504	328.568	-3.26838	328.568	-3.49732	328.568	-3.0581	328.568	-2.10302	328.568	-3.36468	328.568	-3.70117	328.568	-3.54449	328.568	0.925151	328.568	-0.00912525	328.568	-4.17454	328.568	-1.19973	328.568	0.506378	328.568	6.57374	328.568	7.02881	328.568	4.58231	328.568	7.07446	328.568	4.53304	328.568	12.7791	328.568	11.6471	328.568	10.9423
328.569	-0.100333	328.569	-0.990418	328.569	-2.3262	328.569	-0.953469	328.569	-0.825168	328.569	-3.26603	328.569	-3.49226	328.569	-3.06201	328.569	-2.09578	328.569	-3.3558	328.569	-3.70505	328.569	-3.55856	328.569	0.918034	328.569	0.00588897	328.569	-4.16779	328.569	-1.17088	328.569	0.519596	328.569	6.57964	328.569	7.02232	328.569	4.59902	328.569	7.05253	328.569	4.55824	328.569	12.7787	328.569	11.6753	328.569	10.9843
328.571	-0.0924412	328.571	-0.988944	328.571	-2.29529	328.571	-0.943008	328.571	-0.826831	328.571	-3.26373	328.571	-3.4872	328.571	-3.06592	328.571	-2.08853	328.571	-3.3471	328.571	-3.70898	328.571	-3.57263	328.571	0.910916	328.571	0.0209032	328.571	-4.15945	328.571	-1.14167	328.571	0.532815	328.571	6.58556	328.571	7.01642	328.571	4.61573	328.571	7.03061	328.571	4.58333	328.571	12.7782	328.571	11.7035	328.571	11.0263
328.572	-0.0845491	328.572	-0.987457	328.572	-2.26402	328.572	-0.932527	328.572	-0.828495	328.572	-3.26143	328.572	-3.4799	328.572	-3.06621	328.572	-2.08269	328.572	-3.3384	328.572	-3.71282	328.572	-3.5867	328.572	0.903798	328.572	0.0359174	328.572	-4.1511	328.572	-1.11314	328.572	0.544625	328.572	6.59144	328.572	7.01052	328.572	4.63262	328.572	7.00868	328.572	4.60841	328.572	12.7778	328.572	11.7317	328.572	11.0682
328.573	-0.076657	328.573	-0.985993	328.573	-2.2326	328.573	-0.922057	328.573	-0.833888	328.573	-3.25957	328.573	-3.47215	328.573	-3.06489	328.573	-2.07971	328.573	-3.3297	328.573	-3.71672	328.573	-3.60077	328.573	0.896756	328.573	0.0509316	328.573	-4.14276	328.573	-1.08419	328.573	0.554961	328.573	6.59734	328.573	7.00462	328.573	4.64919	328.573	6.98676	328.573	4.63436	328.573	12.7774	328.573	11.7599	328.573	11.1102
328.575	-0.068765	328.575	-0.984515	328.575	-2.20118	328.575	-0.911587	328.575	-0.840181	328.575	-3.25903	328.575	-3.46441	328.575	-3.06357	328.575	-2.07673	328.575	-3.32108	328.575	-3.72061	328.575	-3.615	328.575	0.889586	328.575	0.0659458	328.575	-4.13442	328.575	-1.05525	328.575	0.565297	328.575	6.60324	328.575	6.99872	328.575	4.66595	328.575	6.96483	328.575	4.66481	328.575	12.777	328.575	11.7881	328.575	11.1522
328.576	-0.0608729	328.576	-0.983038	328.576	-2.16975	328.576	-0.901088	328.576	-0.846475	328.576	-3.25849	328.576	-3.45666	328.576	-3.06225	328.576	-2.07374	328.576	-3.3125	328.576	-3.72451	328.576	-3.62895	328.576	0.882487	328.576	0.0809601	328.576	-4.12608	328.576	-1.02631	328.576	0.575632	328.576	6.60915	328.576	6.99282	328.576	4.6827	328.576	6.94319	328.576	4.69526	328.576	12.7765	328.576	11.8163	328.576	11.1942
328.577	-0.0529808	328.577	-0.98156	328.577	-2.13833	328.577	-0.889373	328.577	-0.852768	328.577	-3.25796	328.577	-3.44891	328.577	-3.06093	328.577	-2.07076	328.577	-3.30391	328.577	-3.72226	328.577	-3.64306	328.577	0.875388	328.577	0.0959743	328.577	-4.11774	328.577	-0.998018	328.577	0.585968	328.577	6.61042	328.577	6.98692	328.577	4.69946	328.577	6.92106	328.577	4.72572	328.577	12.7737	328.577	11.8446	328.577	11.2364
328.579	-0.0452275	328.579	-0.977651	328.579	-2.10691	328.579	-0.877657	328.579	-0.859062	328.579	-3.25742	328.579	-3.44116	328.579	-3.05961	328.579	-2.06777	328.579	-3.29533	328.579	-3.71879	328.579	-3.65717	328.579	0.868147	328.579	0.110989	328.579	-4.10944	328.579	-0.970728	328.579	0.596304	328.579	6.61104	328.579	6.98111	328.579	4.71621	328.579	6.89921	328.579	4.75617	328.579	12.7691	328.579	11.8727	328.579	11.2782
328.58	-0.0372447	328.58	-0.973066	328.58	-2.07548	328.58	-0.865942	328.58	-0.865356	328.58	-3.25688	328.58	-3.43341	328.58	-3.05829	328.58	-2.06479	328.58	-3.28675	328.58	-3.71531	328.58	-3.67129	328.58	0.858378	328.58	0.126003	328.58	-4.10106	328.58	-0.943438	328.58	0.606639	328.58	6.61166	328.58	6.97515	328.58	4.73297	328.58	6.87736	328.58	4.78663	328.58	12.7644	328.58	11.9009	328.58	11.3202
328.581	-0.0293862	328.581	-0.968481	328.581	-2.0449	328.581	-0.854227	328.581	-0.871649	328.581	-3.25635	328.581	-3.42566	328.581	-3.05693	328.581	-2.06184	328.581	-3.27816	328.581	-3.71184	328.581	-3.68346	328.581	0.848608	328.581	0.141017	328.581	-4.09273	328.581	-0.916147	328.581	0.61674	328.581	6.61228	328.581	6.96927	328.581	4.74973	328.581	6.8555	328.581	4.81708	328.581	12.7597	328.581	11.9291	328.581	11.3622
328.583	-0.0215276	328.583	-0.963896	328.583	-2.01286	328.583	-0.842512	328.583	-0.877829	328.583	-3.25581	328.583	-3.41791	328.583	-3.05563	328.583	-2.05883	328.583	-3.26958	328.583	-3.70836	328.583	-3.69447	328.583	0.838838	328.583	0.156059	328.583	-4.0844	328.583	-0.888857	328.583	0.627266	328.583	6.6129	328.583	6.96339	328.583	4.76697	328.583	6.83365	328.583	4.84718	328.583	12.755	328.583	11.9574	328.583	11.4042
328.584	-0.0145675	328.584	-0.959311	328.584	-1.98165	328.584	-0.830797	328.584	-0.884206	328.584	-3.25528	328.584	-3.41016	328.584	-3.0543	328.584	-2.05585	328.584	-3.26108	328.584	-3.70488	328.584	-3.70549	328.584	0.829069	328.584	0.171054	328.584	-4.07607	328.584	-0.861567	328.584	0.637541	328.584	6.61352	328.584	6.95752	328.584	4.78507	328.584	6.8118	328.584	4.87794	328.584	12.7504	328.584	11.9855	328.584	11.4497
328.585	-0.00961806	328.585	-0.954726	328.585	-1.95044	328.585	-0.819081	328.585	-0.890471	328.585	-3.25474	328.585	-3.40241	328.585	-3.05297	328.585	-2.05288	328.585	-3.25243	328.585	-3.70141	328.585	-3.7165	328.585	0.819299	328.585	0.186075	328.585	-4.06774	328.585	-0.834277	328.585	0.647816	328.585	6.61414	328.585	6.95164	328.585	4.80317	328.585	6.78994	328.585	4.9083	328.585	12.7457	328.585	12.0135	328.585	11.4954
328.587	-0.00466859	328.587	-0.950141	328.587	-1.91922	328.587	-0.807238	328.587	-0.896736	328.587	-3.2542	328.587	-3.39466	328.587	-3.05164	328.587	-2.0499	328.587	-3.24387	328.587	-3.69783	328.587	-3.72751	328.587	0.80953	328.587	0.201096	328.587	-4.05941	328.587	-0.806778	328.587	0.65809	328.587	6.61476	328.587	6.94577	328.587	4.82127	328.587	6.76801	328.587	4.93865	328.587	12.7409	328.587	12.0415	328.587	11.5412
328.588	0.000280887	328.588	-0.945602	328.588	-1.88801	328.588	-0.795611	328.588	-0.903001	328.588	-3.25367	328.588	-3.38691	328.588	-3.05031	328.588	-2.04692	328.588	-3.23531	328.588	-3.69442	328.588	-3.73852	328.588	0.79976	328.588	0.216368	328.588	-4.05108	328.588	-0.779663	328.588	0.668365	328.588	6.61538	328.588	6.93989	328.588	4.83961	328.588	6.74603	328.588	4.96901	328.588	12.7363	328.588	12.0696	328.588	11.587
328.589	0.00523036	328.589	-0.940986	328.589	-1.8568	328.589	-0.783865	328.589	-0.909267	328.589	-3.25313	328.589	-3.37916	328.589	-3.04898	328.589	-2.04395	328.589	-3.22674	328.589	-3.69092	328.589	-3.74954	328.589	0.789938	328.589	0.233941	328.589	-4.04275	328.589	-0.752317	328.589	0.67864	328.589	6.616	328.589	6.93451	328.589	4.85755	328.589	6.72405	328.589	4.99937	328.589	12.7316	328.589	12.0976	328.589	11.6327
328.591	0.0101798	328.591	-0.936412	328.591	-1.82559	328.591	-0.772118	328.591	-0.915532	328.591	-3.2526	328.591	-3.37141	328.591	-3.04765	328.591	-2.04097	328.591	-3.21818	328.591	-3.68742	328.591	-3.76062	328.591	0.780205	328.591	0.251514	328.591	-4.03334	328.591	-0.724972	328.591	0.688915	328.591	6.61662	328.591	6.93067	328.591	4.87571	328.591	6.7021	328.591	5.02972	328.591	12.7269	328.591	12.1256	328.591	11.6785
328.592	0.0151293	328.592	-0.931839	328.592	-1.79418	328.592	-0.760372	328.592	-0.921797	328.592	-3.25206	328.592	-3.36177	328.592	-3.04396	328.592	-2.038	328.592	-3.20962	328.592	-3.68392	328.592	-3.77158	328.592	0.770422	328.592	0.269087	328.592	-4.02376	328.592	-0.697627	328.592	0.699189	328.592	6.61724	328.592	6.92682	328.592	4.89387	328.592	6.68009	328.592	5.06008	328.592	12.7222	328.592	12.1536	328.592	11.7242
328.593	0.0200876	328.593	-0.927266	328.593	-1.76243	328.593	-0.748626	328.593	-0.929292	328.593	-3.25153	328.593	-3.3511	328.593	-3.03661	328.593	-2.03933	328.593	-3.20106	328.593	-3.68041	328.593	-3.78261	328.593	0.76064	328.593	0.28666	328.593	-4.01419	328.593	-0.670282	328.593	0.707132	328.593	6.61787	328.593	6.92298	328.593	4.91202	328.593	6.65812	328.593	5.09044	328.593	12.7175	328.593	12.1822	328.593	11.7699
328.595	0.0250298	328.595	-0.922692	328.595	-1.73068	328.595	-0.736879	328.595	-0.939789	328.595	-3.25199	328.595	-3.34043	328.595	-3.02927	328.595	-2.04084	328.595	-3.19274	328.595	-3.67691	328.595	-3.79364	328.595	0.750858	328.595	0.304233	328.595	-4.00471	328.595	-0.642937	328.595	0.71492	328.595	6.61849	328.595	6.91923	328.595	4.93018	328.595	6.63615	328.595	5.1242	328.595	12.7128	328.595	12.2098	328.595	11.8157
328.596	0.0299816	328.596	-0.918119	328.596	-1.69893	328.596	-0.725133	328.596	-0.950285	328.596	-3.25293	328.596	-3.32979	328.596	-3.02192	328.596	-2.04234	328.596	-3.18505	328.596	-3.67341	328.596	-3.80467	328.596	0.741075	328.596	0.321806	328.596	-3.99505	328.596	-0.615592	328.596	0.722708	328.596	6.61911	328.596	6.91532	328.596	4.94834	328.596	6.61418	328.596	5.15864	328.596	12.7081	328.596	12.2379	328.596	11.8615
328.597	0.0349334	328.597	-0.913546	328.597	-1.6681	328.597	-0.712907	328.597	-0.960782	328.597	-3.25387	328.597	-3.31909	328.597	-3.01449	328.597	-2.04382	328.597	-3.17737	328.597	-3.66681	328.597	-3.8157	328.597	0.731293	328.597	0.339379	328.597	-3.9855	328.597	-0.588247	328.597	0.730578	328.597	6.61631	328.597	6.9115	328.597	4.9665	328.597	6.5922	328.597	5.19308	328.597	12.7024	328.597	12.2661	328.597	11.9072
328.599	0.0398852	328.599	-0.906855	328.599	-1.63571	328.599	-0.700309	328.599	-0.971182	328.599	-3.2548	328.599	-3.30843	328.599	-3.0072	328.599	-2.04535	328.599	-3.16968	328.599	-3.65679	328.599	-3.82673	328.599	0.721511	328.599	0.357059	328.599	-3.97595	328.599	-0.563673	328.599	0.7383	328.599	6.61126	328.599	6.90768	328.599	4.98466	328.599	6.57023	328.599	5.22711	328.599	12.6933	328.599	12.2943	328.599	11.9529
328.6	0.0448371	328.6	-0.898951	328.6	-1.60419	328.6	-0.687712	328.6	-0.981749	328.6	-3.25575	328.6	-3.29776	328.6	-2.99984	328.6	-2.04685	328.6	-3.16196	328.6	-3.64676	328.6	-3.83776	328.6	0.710448	328.6	0.37456	328.6	-3.9664	328.6	-0.539516	328.6	0.746109	328.6	6.60621	328.6	6.90386	328.6	5.00282	328.6	6.54826	328.6	5.26187	328.6	12.6842	328.6	12.3224	328.6	11.9986
328.601	0.0497889	328.601	-0.891048	328.601	-1.57266	328.601	-0.675115	328.601	-0.992222	328.601	-3.25668	328.601	-3.2871	328.601	-2.99247	328.601	-2.04835	328.601	-3.1543	328.601	-3.63674	328.601	-3.84761	328.601	0.698243	328.601	0.392159	328.601	-3.95685	328.601	-0.515358	328.601	0.753919	328.601	6.60116	328.601	6.90004	328.601	5.02098	328.601	6.52629	328.601	5.2962	328.601	12.675	328.601	12.3506	328.601	12.0444
328.603	0.0547407	328.603	-0.883313	328.603	-1.54114	328.603	-0.662424	328.603	-1.00269	328.603	-3.25762	328.603	-3.27644	328.603	-2.9851	328.603	-2.04985	328.603	-3.1466	328.603	-3.62649	328.603	-3.85419	328.603	0.686039	328.603	0.409757	328.603	-3.9473	328.603	-0.491327	328.603	0.761728	328.603	6.59617	328.603	6.89622	328.603	5.03936	328.603	6.50431	328.603	5.33053	328.603	12.6658	328.603	12.3787	328.603	12.0901
328.604	0.0596925	328.604	-0.875265	328.604	-1.50962	328.604	-0.649889	328.604	-1.01317	328.604	-3.25856	328.604	-3.26577	328.604	-2.97774	328.604	-2.05135	328.604	-3.13891	328.604	-3.61662	328.604	-3.86078	328.604	0.673834	328.604	0.427356	328.604	-3.93775	328.604	-0.467066	328.604	0.769537	328.604	6.59108	328.604	6.8924	328.604	5.05899	328.604	6.48234	328.604	5.36486	328.604	12.6568	328.604	12.4069	328.604	12.1369
328.605	0.0613682	328.605	-0.867407	328.605	-1.47809	328.605	-0.637269	328.605	-1.02364	328.605	-3.2595	328.605	-3.25511	328.605	-2.97037	328.605	-2.05285	328.605	-3.13122	328.605	-3.60655	328.605	-3.86737	328.605	0.661517	328.605	0.444955	328.605	-3.9282	328.605	-0.442941	328.605	0.777347	328.605	6.58605	328.605	6.88858	328.605	5.07846	328.605	6.46037	328.605	5.39919	328.605	12.6476	328.605	12.4332	328.605	12.1848
328.607	0.0630128	328.607	-0.85955	328.607	-1.44657	328.607	-0.624649	328.607	-1.03411	328.607	-3.26045	328.607	-3.24445	328.607	-2.963	328.607	-2.05435	328.607	-3.12352	328.607	-3.59647	328.607	-3.87398	328.607	0.649388	328.607	0.462553	328.607	-3.91865	328.607	-0.418817	328.607	0.785156	328.607	6.58101	328.607	6.88476	328.607	5.09794	328.607	6.43883	328.607	5.43352	328.607	12.6385	328.607	12.4594	328.607	12.2327
328.608	0.0646573	328.608	-0.851692	328.608	-1.41505	328.608	-0.61203	328.608	-1.04459	328.608	-3.26139	328.608	-3.23378	328.608	-2.95563	328.608	-2.05585	328.608	-3.11583	328.608	-3.58639	328.608	-3.88055	328.608	0.637156	328.608	0.480152	328.608	-3.9091	328.608	-0.394692	328.608	0.792965	328.608	6.57598	328.608	6.88093	328.608	5.11741	328.608	6.41747	328.608	5.46785	328.608	12.6293	328.608	12.4856	328.608	12.2806
328.609	0.0663193	328.609	-0.843834	328.609	-1.38352	328.609	-0.59941	328.609	-1.05506	328.609	-3.26233	328.609	-3.22312	328.609	-2.94827	328.609	-2.05734	328.609	-3.10813	328.609	-3.57631	328.609	-3.88714	328.609	0.624924	328.609	0.497667	328.609	-3.89955	328.609	-0.370568	328.609	0.800774	328.609	6.57094	328.609	6.87711	328.609	5.13688	328.609	6.3962	328.609	5.50218	328.609	12.6202	328.609	12.512	328.609	12.3279
328.611	0.0679503	328.611	-0.835976	328.611	-1.352	328.611	-0.58679	328.611	-1.06553	328.611	-3.26327	328.611	-3.21246	328.611	-2.9409	328.611	-2.05884	328.611	-3.10044	328.611	-3.56624	328.611	-3.89373	328.611	0.612692	328.611	0.515124	328.611	-3.88969	328.611	-0.346443	328.611	0.808584	328.611	6.5659	328.611	6.87545	328.611	5.15636	328.611	6.37494	328.611	5.53651	328.611	12.6111	328.611	12.538	328.611	12.3762
328.612	0.0695994	328.612	-0.828118	328.612	-1.32048	328.612	-0.57417	328.612	-1.076	328.612	-3.26421	328.612	-3.20091	328.612	-2.93265	328.612	-2.06034	328.612	-3.09275	328.612	-3.55616	328.612	-3.90033	328.612	0.60046	328.612	0.532581	328.612	-3.87925	328.612	-0.322318	328.612	0.816393	328.612	6.56087	328.612	6.87395	328.612	5.17583	328.612	6.35367	328.612	5.57084	328.612	12.6019	328.612	12.5642	328.612	12.424
328.613	0.0712484	328.613	-0.820261	328.613	-1.2893	328.613	-0.56155	328.613	-1.08648	328.613	-3.26515	328.613	-3.18772	328.613	-2.91877	328.613	-2.06419	328.613	-3.08505	328.613	-3.54608	328.613	-3.90692	328.613	0.588228	328.613	0.550038	328.613	-3.86891	328.613	-0.298194	328.613	0.823659	328.613	6.55583	328.613	6.87248	328.613	5.1953	328.613	6.33241	328.613	5.60517	328.613	12.5928	328.613	12.5904	328.613	12.4717
328.615	0.0728975	328.615	-0.812403	328.615	-1.25751	328.615	-0.548931	328.615	-1.09976	328.615	-3.2662	328.615	-3.17474	328.615	-2.90515	328.615	-2.07051	328.615	-3.07736	328.615	-3.536	328.615	-3.91351	328.615	0.575997	328.615	0.567818	328.615	-3.85857	328.615	-0.274069	328.615	0.829415	328.615	6.5508	328.615	6.87101	328.615	5.21478	328.615	6.31114	328.615	5.64053	328.615	12.5836	328.615	12.6167	328.615	12.5195
328.616	0.0745466	328.616	-0.804545	328.616	-1.22605	328.616	-0.536311	328.616	-1.11441	328.616	-3.26765	328.616	-3.16176	328.616	-2.89153	328.616	-2.07672	328.616	-3.07099	328.616	-3.52592	328.616	-3.9201	328.616	0.563765	328.616	0.585061	328.616	-3.84824	328.616	-0.249945	328.616	0.835351	328.616	6.54576	328.616	6.86954	328.616	5.23425	328.616	6.28987	328.616	5.67761	328.616	12.5745	328.616	12.6429	328.616	12.5673
328.617	0.0761957	328.617	-0.796687	328.617	-1.1946	328.617	-0.523681	328.617	-1.12895	328.617	-3.26914	328.617	-3.14878	328.617	-2.87792	328.617	-2.08294	328.617	-3.06488	328.617	-3.51442	328.617	-3.9267	328.617	0.551533	328.617	0.602596	328.617	-3.8379	328.617	-0.22582	328.617	0.841287	328.617	6.53905	328.617	6.86807	328.617	5.25372	328.617	6.26861	328.617	5.71453	328.617	12.5653	328.617	12.6692	328.617	12.615
328.619	0.0778447	328.619	-0.787717	328.619	-1.16314	328.619	-0.510378	328.619	-1.14348	328.619	-3.27064	328.619	-3.1358	328.619	-2.8643	328.619	-2.08915	328.619	-3.05871	328.619	-3.49855	328.619	-3.93329	328.619	0.539301	328.619	0.62013	328.619	-3.82756	328.619	-0.203213	328.619	0.847224	328.619	6.52791	328.619	6.8666	328.619	5.27274	328.619	6.24734	328.619	5.75144	328.619	12.5517	328.619	12.6954	328.619	12.6628
328.62	0.0794938	328.62	-0.776619	328.62	-1.13169	328.62	-0.497163	328.62	-1.15802	328.62	-3.27213	328.62	-3.12281	328.62	-2.85068	328.62	-2.09537	328.62	-3.05254	328.62	-3.48265	328.62	-3.93988	328.62	0.526994	328.62	0.637664	328.62	-3.81722	328.62	-0.183268	328.62	0.85316	328.62	6.51698	328.62	6.86513	328.62	5.29255	328.62	6.22608	328.62	5.78836	328.62	12.5377	328.62	12.7217	328.62	12.7105
328.621	0.0811429	328.621	-0.765679	328.621	-1.10023	328.621	-0.483949	328.621	-1.17256	328.621	-3.27363	328.621	-3.10983	328.621	-2.83707	328.621	-2.10158	328.621	-3.04637	328.621	-3.46674	328.621	-3.94648	328.621	0.51278	328.621	0.655199	328.621	-3.80688	328.621	-0.163386	328.621	0.859097	328.621	6.50605	328.621	6.86366	328.621	5.3119	328.621	6.20481	328.621	5.82528	328.621	12.5238	328.621	12.7479	328.621	12.7583
328.623	0.0827919	328.623	-0.754738	328.623	-1.06878	328.623	-0.470734	328.623	-1.18709	328.623	-3.27512	328.623	-3.09685	328.623	-2.82345	328.623	-2.1078	328.623	-3.0402	328.623	-3.45083	328.623	-3.94798	328.623	0.498692	328.623	0.672733	328.623	-3.79655	328.623	-0.143505	328.623	0.865033	328.623	6.49513	328.623	6.86219	328.623	5.33137	328.623	6.18382	328.623	5.86219	328.623	12.5099	328.623	12.7741	328.623	12.806
328.624	0.084441	328.624	-0.743798	328.624	-1.03732	328.624	-0.45752	328.624	-1.20163	328.624	-3.27662	328.624	-3.08387	328.624	-2.80983	328.624	-2.11401	328.624	-3.03404	328.624	-3.43492	328.624	-3.94913	328.624	0.484536	328.624	0.690268	328.624	-3.78621	328.624	-0.123623	328.624	0.87097	328.624	6.4842	328.624	6.86072	328.624	5.35146	328.624	6.16237	328.624	5.89911	328.624	12.496	328.624	12.8004	328.624	12.8538
328.625	0.083642	328.625	-0.732858	328.625	-1.00587	328.625	-0.444305	328.625	-1.21617	328.625	-3.27811	328.625	-3.07089	328.625	-2.79622	328.625	-2.12022	328.625	-3.02787	328.625	-3.41901	328.625	-3.95028	328.625	0.47038	328.625	0.707802	328.625	-3.77587	328.625	-0.103741	328.625	0.876906	328.625	6.47327	328.625	6.85925	328.625	5.37155	328.625	6.14117	328.625	5.93603	328.625	12.4821	328.625	12.8247	328.625	12.9008
328.627	0.0818385	328.627	-0.721918	328.627	-0.97441	328.627	-0.43109	328.627	-1.23071	328.627	-3.27961	328.627	-3.05791	328.627	-2.7826	328.627	-2.12644	328.627	-3.0217	328.627	-3.4031	328.627	-3.95143	328.627	0.456224	328.627	0.725336	328.627	-3.76547	328.627	-0.0838599	328.627	0.882842	328.627	6.46235	328.627	6.85781	328.627	5.39164	328.627	6.12069	328.627	5.97294	328.627	12.4682	328.627	12.8477	328.627	12.949
328.628	0.0800299	328.628	-0.710977	328.628	-0.942955	328.628	-0.417876	328.628	-1.24524	328.628	-3.2811	328.628	-3.04523	328.628	-2.76942	328.628	-2.13265	328.628	-3.01553	328.628	-3.3872	328.628	-3.95257	328.628	0.442068	328.628	0.742871	328.628	-3.75518	328.628	-0.0639783	328.628	0.888779	328.628	6.45142	328.628	6.85632	328.628	5.41173	328.628	6.10139	328.628	6.00986	328.628	12.4542	328.628	12.8705	328.628	12.9965
328.629	0.0782213	328.629	-0.700037	328.629	-0.91127	328.629	-0.404661	328.629	-1.25978	328.629	-3.2826	328.629	-3.03203	328.629	-2.75546	328.629	-2.13885	328.629	-3.00936	328.629	-3.37129	328.629	-3.95372	328.629	0.427912	328.629	0.76058	328.629	-3.74482	328.629	-0.0440967	328.629	0.894845	328.629	6.4405	328.629	6.85486	328.629	5.43182	328.629	6.0821	328.629	6.04678	328.629	12.4403	328.629	12.8933	328.629	13.0441
328.631	0.0764127	328.631	-0.689097	328.631	-0.87997	328.631	-0.391447	328.631	-1.27422	328.631	-3.28412	328.631	-3.01912	328.631	-2.74196	328.631	-2.14508	328.631	-3.00317	328.631	-3.35538	328.631	-3.95486	328.631	0.413755	328.631	0.77529	328.631	-3.73444	328.631	-0.0242151	328.631	0.900682	328.631	6.42957	328.631	6.85453	328.631	5.45191	328.631	6.06281	328.631	6.08416	328.631	12.4264	328.631	12.916	328.631	13.0917
328.632	0.0746041	328.632	-0.678157	328.632	-0.84846	328.632	-0.378232	328.632	-1.28883	328.632	-3.28559	328.632	-3.00589	328.632	-2.72846	328.632	-2.15129	328.632	-2.99702	328.632	-3.33947	328.632	-3.95601	328.632	0.399599	328.632	0.790583	328.632	-3.72386	328.632	-0.00433353	328.632	0.906651	328.632	6.41864	328.632	6.85555	328.632	5.472	328.632	6.04351	328.632	6.12073	328.632	12.4125	328.632	12.9388	328.632	13.1393
328.633	0.0727956	328.633	-0.667216	328.633	-0.816971	328.633	-0.365207	328.633	-1.30334	328.633	-3.28709	328.633	-2.99125	328.633	-2.70958	328.633	-2.1575	328.633	-2.99084	328.633	-3.32379	328.633	-3.95716	328.633	0.385443	328.633	0.805875	328.633	-3.71327	328.633	0.0155481	328.633	0.912621	328.633	6.40778	328.633	6.85658	328.633	5.49209	328.633	6.02422	328.633	6.15776	328.633	12.3985	328.633	12.9616	328.633	13.1868
328.635	0.070987	328.635	-0.656296	328.635	-0.785522	328.635	-0.351837	328.635	-1.31818	328.635	-3.28859	328.635	-2.9766	328.635	-2.68998	328.635	-2.16804	328.635	-2.98467	328.635	-3.30771	328.635	-3.9583	328.635	0.371287	328.635	0.821167	328.635	-3.70268	328.635	0.0353912	328.635	0.916968	328.635	6.3968	328.635	6.85761	328.635	5.51172	328.635	6.00493	328.635	6.19484	328.635	12.3846	328.635	12.9843	328.635	13.2344
328.636	0.0691784	328.636	-0.645341	328.636	-0.754072	328.636	-0.338672	328.636	-1.33611	328.636	-3.28996	328.636	-2.96196	328.636	-2.67038	328.636	-2.17864	328.636	-2.97934	328.636	-3.29186	328.636	-3.95945	328.636	0.357075	328.636	0.83646	328.636	-3.69209	328.636	0.0553034	328.636	0.921224	328.636	6.38589	328.636	6.85863	328.636	5.53212	328.636	5.98563	328.636	6.23268	328.636	12.3707	328.636	13.0071	328.636	13.282
328.637	0.0673698	328.637	-0.634406	328.637	-0.722623	328.637	-0.325507	328.637	-1.35405	328.637	-3.29127	328.637	-2.94732	328.637	-2.65078	328.637	-2.18924	328.637	-2.97463	328.637	-3.27591	328.637	-3.96057	328.637	0.342967	328.637	0.851752	328.637	-3.6815	328.637	0.0751751	328.637	0.925479	328.637	6.37498	328.637	6.85966	328.637	5.5521	328.637	5.96652	328.637	6.27052	328.637	12.3568	328.637	13.0299	328.637	13.3295
328.639	0.0655612	328.639	-0.623193	328.639	-0.691174	328.639	-0.312173	328.639	-1.37198	328.639	-3.29259	328.639	-2.93267	328.639	-2.63118	328.639	-2.19984	328.639	-2.96992	328.639	-3.25563	328.639	-3.96174	328.639	0.328795	328.639	0.867044	328.639	-3.67092	328.639	0.0950467	328.639	0.929734	328.639	6.35868	328.639	6.86068	328.639	5.57207	328.639	5.94708	328.639	6.30837	328.639	12.3399	328.639	13.0527	328.639	13.3771
328.64	0.0637527	328.64	-0.609338	328.64	-0.659725	328.64	-0.298765	328.64	-1.38992	328.64	-3.2939	328.64	-2.91803	328.64	-2.61158	328.64	-2.21044	328.64	-2.96521	328.64	-3.23535	328.64	-3.96288	328.64	0.314624	328.64	0.882336	328.64	-3.66033	328.64	0.110835	328.64	0.93399	328.64	6.34203	328.64	6.86171	328.64	5.59205	328.64	5.92783	328.64	6.34621	328.64	12.3216	328.64	13.0754	328.64	13.4245
328.641	0.0619534	328.641	-0.595484	328.641	-0.628275	328.641	-0.285357	328.641	-1.40785	328.641	-3.29522	328.641	-2.90338	328.641	-2.59198	328.641	-2.22105	328.641	-2.9605	328.641	-3.21507	328.641	-3.96402	328.641	0.299385	328.641	0.897629	328.641	-3.64974	328.641	0.125609	328.641	0.938245	328.641	6.32538	328.641	6.86273	328.641	5.61203	328.641	5.90859	328.641	6.38405	328.641	12.3033	328.641	13.0979	328.641	13.4722
328.643	0.0601386	328.643	-0.58163	328.643	-0.596826	328.643	-0.27195	328.643	-1.42579	328.643	-3.29653	328.643	-2.88874	328.643	-2.57238	328.643	-2.23165	328.643	-2.95579	328.643	-3.19479	328.643	-3.96196	328.643	0.283375	328.643	0.912921	328.643	-3.63894	328.643	0.140383	328.643	0.9425	328.643	6.30873	328.643	6.86376	328.643	5.63201	328.643	5.88935	328.643	6.4219	328.643	12.285	328.643	13.1209	328.643	13.5197
328.644	0.0583323	328.644	-0.567776	328.644	-0.565377	328.644	-0.258542	328.644	-1.44372	328.644	-3.29784	328.644	-2.87446	328.644	-2.55331	328.644	-2.24225	328.644	-2.95108	328.644	-3.17451	328.644	-3.95743	328.644	0.267366	328.644	0.928213	328.644	-3.6285	328.644	0.155157	328.644	0.946756	328.644	6.29208	328.644	6.86479	328.644	5.65289	328.644	5.8701	328.644	6.45974	328.644	12.2667	328.644	13.1436	328.644	13.5673
328.645	0.0549871	328.645	-0.553921	328.645	-0.533526	328.645	-0.245134	328.645	-1.46165	328.645	-3.29916	328.645	-2.85957	328.645	-2.53332	328.645	-2.25296	328.645	-2.94637	328.645	-3.15423	328.645	-3.95289	328.645	0.251357	328.645	0.943997	328.645	-3.61786	328.645	0.169931	328.645	0.951041	328.645	6.27543	328.645	6.86581	328.645	5.67386	328.645	5.85086	328.645	6.49758	328.645	12.2483	328.645	13.1662	328.645	13.614
328.647	0.0496939	328.647	-0.540067	328.647	-0.502344	328.647	-0.231727	328.647	-1.47967	328.647	-3.30047	328.647	-2.84501	328.647	-2.51385	328.647	-2.26348	328.647	-2.94169	328.647	-3.13395	328.647	-3.94835	328.647	0.235348	328.647	0.9589	328.647	-3.60722	328.647	0.184706	328.647	0.955275	328.647	6.25878	328.647	6.86684	328.647	5.69483	328.647	5.83211	328.647	6.53637	328.647	12.23	328.647	13.1845	328.647	13.6601
328.648	0.0444007	328.648	-0.526213	328.648	-0.470798	328.648	-0.218319	328.648	-1.49755	328.648	-3.30179	328.648	-2.83046	328.648	-2.49438	328.648	-2.27411	328.648	-2.93696	328.648	-3.11367	328.648	-3.94381	328.648	0.219339	328.648	0.974322	328.648	-3.59658	328.648	0.19948	328.648	0.959538	328.648	6.24213	328.648	6.86786	328.648	5.7158	328.648	5.81539	328.648	6.57354	328.648	12.2117	328.648	13.2028	328.648	13.7063
328.649	0.0391075	328.649	-0.512359	328.649	-0.439253	328.649	-0.205129	328.649	-1.5155	328.649	-3.3031	328.649	-2.8159	328.649	-2.47492	328.649	-2.28473	328.649	-2.93226	328.649	-3.09367	328.649	-3.93928	328.649	0.20333	328.649	0.989743	328.649	-3.58594	328.649	0.214254	328.649	0.963801	328.649	6.22534	328.649	6.86889	328.649	5.73645	328.649	5.79867	328.649	6.61162	328.649	12.1932	328.649	13.2211	328.649	13.7524
328.651	0.0338143	328.651	-0.498569	328.651	-0.407707	328.651	-0.191546	328.651	-1.53345	328.651	-3.30441	328.651	-2.80134	328.651	-2.45545	328.651	-2.29536	328.651	-2.92756	328.651	-3.07319	328.651	-3.93474	328.651	0.187321	328.651	1.00057	328.651	-3.5753	328.651	0.228944	328.651	0.968064	328.651	6.20879	328.651	6.86991	328.651	5.75769	328.651	5.78195	328.651	6.6497	328.651	12.175	328.651	13.2394	328.651	13.7985
328.652	0.0285211	328.652	-0.48467	328.652	-0.376162	328.652	-0.178195	328.652	-1.55141	328.652	-3.30573	328.652	-2.78679	328.652	-2.43599	328.652	-2.30599	328.652	-2.92286	328.652	-3.05298	328.652	-3.9302	328.652	0.171222	328.652	1.01076	328.652	-3.56514	328.652	0.243785	328.652	0.972326	328.652	6.19211	328.652	6.8728	328.652	5.77857	328.652	5.76524	328.652	6.68778	328.652	12.1567	328.652	13.2577	328.652	13.8446
328.653	0.0232279	328.653	-0.470832	328.653	-0.344617	328.653	-0.164844	328.653	-1.56936	328.653	-3.30704	328.653	-2.77149	328.653	-2.41414	328.653	-2.31662	328.653	-2.91816	328.653	-3.03277	328.653	-3.92573	328.653	0.155287	328.653	1.02095	328.653	-3.55515	328.653	0.258537	328.653	0.976589	328.653	6.17542	328.653	6.87582	328.653	5.79945	328.653	5.74862	328.653	6.72585	328.653	12.1383	328.653	13.276	328.653	13.8908
328.655	0.0179347	328.655	-0.456993	328.655	-0.313294	328.655	-0.151492	328.655	-1.58732	328.655	-3.30836	328.655	-2.75601	328.655	-2.38919	328.655	-2.329	328.655	-2.91345	328.655	-3.01256	328.655	-3.92114	328.655	0.139254	328.655	1.03113	328.655	-3.54515	328.655	0.27329	328.655	0.980115	328.655	6.15873	328.655	6.87883	328.655	5.82034	328.655	5.73182	328.655	6.76393	328.655	12.12	328.655	13.2944	328.655	13.9369
328.656	0.0126663	328.656	-0.443155	328.656	-0.28201	328.656	-0.138141	328.656	-1.60638	328.656	-3.30921	328.656	-2.74053	328.656	-2.36425	328.656	-2.34344	328.656	-2.90911	328.656	-2.99235	328.656	-3.91662	328.656	0.123222	328.656	1.04132	328.656	-3.53516	328.656	0.288042	328.656	0.983162	328.656	6.14205	328.656	6.88185	328.656	5.84122	328.656	5.71513	328.656	6.80186	328.656	12.1016	328.656	13.3127	328.656	13.9833
328.657	0.0073524	328.657	-0.429316	328.657	-0.250726	328.657	-0.12479	328.657	-1.62675	328.657	-3.30924	328.657	-2.72506	328.657	-2.3393	328.657	-2.35788	328.657	-2.9059	328.657	-2.97215	328.657	-3.9121	328.657	0.107189	328.657	1.05151	328.657	-3.52517	328.657	0.302795	328.657	0.986208	328.657	6.12536	328.657	6.88491	328.657	5.86211	328.657	5.69844	328.657	6.83974	328.657	12.0833	328.657	13.3311	328.657	14.0292
328.659	0.00206583	328.659	-0.415478	328.659	-0.219441	328.659	-0.111505	328.659	-1.64712	328.659	-3.30927	328.659	-2.70958	328.659	-2.31436	328.659	-2.37232	328.659	-2.9027	328.659	-2.94982	328.659	-3.90758	328.659	0.0911563	328.659	1.06169	328.659	-3.51504	328.659	0.317547	328.659	0.989254	328.659	6.10579	328.659	6.88789	328.659	5.88299	328.659	5.68175	328.659	6.87761	328.659	12.0628	328.659	13.3493	328.659	14.0754
328.66	-0.00322074	328.66	-0.39997	328.66	-0.188002	328.66	-0.098532	328.66	-1.66748	328.66	-3.3093	328.66	-2.69422	328.66	-2.28984	328.66	-2.38676	328.66	-2.89949	328.66	-2.92676	328.66	-3.90306	328.66	0.0751236	328.66	1.07188	328.66	-3.50514	328.66	0.331026	328.66	0.992301	328.66	6.08392	328.66	6.89092	328.66	5.90388	328.66	5.66506	328.66	6.91548	328.66	12.0394	328.66	13.3677	328.66	14.1216
328.661	-0.0085073	328.661	-0.383965	328.661	-0.156852	328.661	-0.0855591	328.661	-1.68785	328.661	-3.30932	328.661	-2.67866	328.661	-2.26458	328.661	-2.40129	328.661	-2.89628	328.661	-2.90369	328.661	-3.89854	328.661	0.0589161	328.661	1.08203	328.661	-3.49511	328.661	0.340497	328.661	0.995317	328.661	6.06205	328.661	6.89395	328.661	5.92476	328.661	5.64837	328.661	6.95336	328.661	12.016	328.661	13.386	328.661	14.1678
328.663	-0.0137939	328.663	-0.36796	328.663	-0.125526	328.663	-0.0725861	328.663	-1.70847	328.663	-3.30935	328.663	-2.66321	328.663	-2.23974	328.663	-2.41567	328.663	-2.8931	328.663	-2.88062	328.663	-3.89341	328.663	0.0416956	328.663	1.09224	328.663	-3.48509	328.663	0.349968	328.663	0.998384	328.663	6.04019	328.663	6.89698	328.663	5.94565	328.663	5.63168	328.663	6.99186	328.663	11.9927	328.663	13.4044	328.663	14.2139
328.664	-0.0190804	328.664	-0.351955	328.664	-0.0941995	328.664	-0.0596131	328.664	-1.72865	328.664	-3.30938	328.664	-2.64776	328.664	-2.2149	328.664	-2.43013	328.664	-2.88987	328.664	-2.85756	328.664	-3.88294	328.664	0.0244752	328.664	1.10242	328.664	-3.47506	328.664	0.359439	328.664	1.00142	328.664	6.01832	328.664	6.9	328.664	5.96656	328.664	5.61498	328.664	7.02933	328.664	11.9693	328.664	13.4227	328.664	14.2601
328.665	-0.0248455	328.665	-0.33595	328.665	-0.0628734	328.665	-0.0468098	328.665	-1.74908	328.665	-3.30941	328.665	-2.63231	328.665	-2.19006	328.665	-2.44459	328.665	-2.88666	328.665	-2.83449	328.665	-3.87246	328.665	0.00725479	328.665	1.11259	328.665	-3.46504	328.665	0.36891	328.665	1.00446	328.665	5.99645	328.665	6.90303	328.665	5.98741	328.665	5.59829	328.665	7.06735	328.665	11.9459	328.665	13.4411	328.665	14.3062
328.667	-0.0332662	328.667	-0.320122	328.667	-0.0315473	328.667	-0.0337015	328.667	-1.76951	328.667	-3.30944	328.667	-2.61687	328.667	-2.16522	328.667	-2.45905	328.667	-2.88346	328.667	-2.81142	328.667	-3.86199	328.667	-0.00996563	328.667	1.12277	328.667	-3.45501	328.667	0.378391	328.667	1.0075	328.667	5.97458	328.667	6.90606	328.667	6.0084	328.667	5.5816	328.667	7.10538	328.667	11.9225	328.667	13.4566	328.667	14.3494
328.668	-0.0416869	328.668	-0.304002	328.668	-0.000221181	328.668	-0.0207722	328.668	-1.78994	328.668	-3.30947	328.668	-2.60142	328.668	-2.14038	328.668	-2.47352	328.668	-2.88026	328.668	-2.78836	328.668	-3.85151	328.668	-0.0272799	328.668	1.13295	328.668	-3.44499	328.668	0.387854	328.668	1.01054	328.668	5.95272	328.668	6.90909	328.668	6.02931	328.668	5.56843	328.668	7.14341	328.668	11.8991	328.668	13.4696	328.668	14.3925
328.669	-0.0501077	328.669	-0.288039	328.669	0.0311049	328.669	-0.0078428	328.669	-1.81036	328.669	-3.3095	328.669	-2.58597	328.669	-2.11554	328.669	-2.48798	328.669	-2.87706	328.669	-2.76529	328.669	-3.84104	328.669	-0.0444262	328.669	1.14312	328.669	-3.43496	328.669	0.397327	328.669	1.01358	328.669	5.93085	328.669	6.91212	328.669	6.05022	328.669	5.55549	328.669	7.18143	328.669	11.8757	328.669	13.4826	328.669	14.4357
328.671	-0.0585284	328.671	-0.272077	328.671	0.062431	328.671	0.00508657	328.671	-1.83079	328.671	-3.30952	328.671	-2.57052	328.671	-2.0907	328.671	-2.50244	328.671	-2.87386	328.671	-2.74222	328.671	-3.83056	328.671	-0.061671	328.671	1.14829	328.671	-3.42494	328.671	0.406801	328.671	1.01662	328.671	5.90898	328.671	6.91515	328.671	6.07113	328.671	5.54233	328.671	7.21946	328.671	11.8523	328.671	13.4956	328.671	14.4788
328.672	-0.0669396	328.672	-0.256114	328.672	0.0937571	328.672	0.0180159	328.672	-1.85122	328.672	-3.30955	328.672	-2.55507	328.672	-2.06586	328.672	-2.5169	328.672	-2.87065	328.672	-2.71916	328.672	-3.82009	328.672	-0.0789157	328.672	1.15143	328.672	-3.41555	328.672	0.416274	328.672	1.01966	328.672	5.88712	328.672	6.91886	328.672	6.09204	328.672	5.52929	328.672	7.25749	328.672	11.8289	328.672	13.5086	328.672	14.5223
328.673	-0.0753678	328.673	-0.240152	328.673	0.125083	328.673	0.0309453	328.673	-1.87165	328.673	-3.30958	328.673	-2.53976	328.673	-2.04102	328.673	-2.53137	328.673	-2.86745	328.673	-2.69609	328.673	-3.80961	328.673	-0.0961605	328.673	1.15457	328.673	-3.40691	328.673	0.425748	328.673	1.0227	328.673	5.86525	328.673	6.92347	328.673	6.11295	328.673	5.51625	328.673	7.29552	328.673	11.8055	328.673	13.5218	328.673	14.5652
328.675	-0.083786	328.675	-0.224189	328.675	0.156093	328.675	0.0438747	328.675	-1.89208	328.675	-3.30961	328.675	-2.52455	328.675	-2.01192	328.675	-2.54583	328.675	-2.86425	328.675	-2.67302	328.675	-3.79914	328.675	-0.113405	328.675	1.15771	328.675	-3.39821	328.675	0.435221	328.675	1.02545	328.675	5.84338	328.675	6.92794	328.675	6.13386	328.675	5.50321	328.675	7.33354	328.675	11.7821	328.675	13.5346	328.675	14.6085
328.676	-0.0922043	328.676	-0.208226	328.676	0.186762	328.676	0.056804	328.676	-1.91251	328.676	-3.30964	328.676	-2.50968	328.676	-1.98251	328.676	-2.56276	328.676	-2.86105	328.676	-2.64996	328.676	-3.78867	328.676	-0.13065	328.676	1.16085	328.676	-3.38954	328.676	0.444695	328.676	1.02736	328.676	5.82152	328.676	6.9325	328.676	6.15477	328.676	5.49017	328.676	7.37102	328.676	11.7587	328.676	13.5476	328.676	14.6517
328.677	-0.100623	328.677	-0.192264	328.677	0.217184	328.677	0.0697334	328.677	-1.93445	328.677	-3.30787	328.677	-2.4946	328.677	-1.95266	328.677	-2.57954	328.677	-2.8588	328.677	-2.62689	328.677	-3.77819	328.677	-0.147895	328.677	1.16387	328.677	-3.38088	328.677	0.454168	328.677	1.02924	328.677	5.79965	328.677	6.93705	328.677	6.17568	328.677	5.47713	328.677	7.40805	328.677	11.7353	328.677	13.5607	328.677	14.6949
328.679	-0.109041	328.679	-0.176301	328.679	0.247754	328.679	0.0826628	328.679	-1.95684	328.679	-3.30609	328.679	-2.47951	328.679	-1.92306	328.679	-2.59668	328.679	-2.85671	328.679	-2.60328	328.679	-3.76772	328.679	-0.16514	328.679	1.16709	328.679	-3.37222	328.679	0.463642	328.679	1.03118	328.679	5.77697	328.679	6.94161	328.679	6.19659	328.679	5.46408	328.679	7.44486	328.679	11.711	328.679	13.5737	328.679	14.7382
328.68	-0.117459	328.68	-0.159982	328.68	0.278324	328.68	0.0952181	328.68	-1.97886	328.68	-3.3043	328.68	-2.46443	328.68	-1.89346	328.68	-2.61362	328.68	-2.85457	328.68	-2.57889	328.68	-3.75725	328.68	-0.182384	328.68	1.1702	328.68	-3.36355	328.68	0.473115	328.68	1.03308	328.68	5.75089	328.68	6.94617	328.68	6.2175	328.68	5.45104	328.68	7.4818	328.68	11.6828	328.68	13.5868	328.68	14.7814
328.681	-0.125877	328.681	-0.143367	328.681	0.308894	328.681	0.107456	328.681	-2.00108	328.681	-3.30251	328.681	-2.44935	328.681	-1.86385	328.681	-2.63056	328.681	-2.85247	328.681	-2.55459	328.681	-3.74677	328.681	-0.199629	328.681	1.17331	328.681	-3.35489	328.681	0.47909	328.681	1.03499	328.681	5.72518	328.681	6.95072	328.681	6.23882	328.681	5.438	328.681	7.51874	328.681	11.6551	328.681	13.5998	328.681	14.8247
328.683	-0.134296	328.683	-0.126349	328.683	0.339465	328.683	0.119781	328.683	-2.02331	328.683	-3.30073	328.683	-2.43427	328.683	-1.83425	328.683	-2.64751	328.683	-2.85036	328.683	-2.53023	328.683	-3.7363	328.683	-0.217146	328.683	1.17643	328.683	-3.34622	328.683	0.483383	328.683	1.0369	328.683	5.69885	328.683	6.95528	328.683	6.25942	328.683	5.42496	328.683	7.55568	328.683	11.6265	328.683	13.6129	328.683	14.8679
328.684	-0.142714	328.684	-0.109573	328.684	0.370035	328.684	0.132056	328.684	-2.04553	328.684	-3.29894	328.684	-2.41919	328.684	-1.80465	328.684	-2.66445	328.684	-2.84825	328.684	-2.50588	328.684	-3.72249	328.684	-0.234729	328.684	1.17954	328.684	-3.33756	328.684	0.487613	328.684	1.0388	328.684	5.67285	328.684	6.95984	328.684	6.2802	328.684	5.41192	328.684	7.59262	328.684	11.5983	328.684	13.6259	328.684	14.9112
328.685	-0.151132	328.685	-0.0927963	328.685	0.400605	328.685	0.14433	328.685	-2.06776	328.685	-3.29716	328.685	-2.40411	328.685	-1.77505	328.685	-2.68139	328.685	-2.84614	328.685	-2.48152	328.685	-3.70649	328.685	-0.252364	328.685	1.18265	328.685	-3.3289	328.685	0.49188	328.685	1.04071	328.685	5.64686	328.685	6.96439	328.685	6.30018	328.685	5.39919	328.685	7.62956	328.685	11.5702	328.685	13.639	328.685	14.9544
328.687	-0.162054	328.687	-0.07602	328.687	0.431175	328.687	0.156604	328.687	-2.08999	328.687	-3.29537	328.687	-2.38903	328.687	-1.74545	328.687	-2.69833	328.687	-2.84403	328.687	-2.45717	328.687	-3.6905	328.687	-0.269969	328.687	1.18576	328.687	-3.32023	328.687	0.496146	328.687	1.04261	328.687	5.62087	328.687	6.96895	328.687	6.32017	328.687	5.38595	328.687	7.6665	328.687	11.5421	328.687	13.6516	328.687	14.9955
328.688	-0.17342	328.688	-0.0592437	328.688	0.461745	328.688	0.168878	328.688	-2.11221	328.688	-3.29359	328.688	-2.37395	328.688	-1.71584	328.688	-2.71527	328.688	-2.84192	328.688	-2.43282	328.688	-3.6745	328.688	-0.287573	328.688	1.18887	328.688	-3.31157	328.688	0.500413	328.688	1.04452	328.688	5.59487	328.688	6.97351	328.688	6.34015	328.688	5.37581	328.688	7.70343	328.688	11.514	328.688	13.6595	328.688	15.0351
328.689	-0.184782	328.689	-0.0424673	328.689	0.492315	328.689	0.181152	328.689	-2.13444	328.689	-3.2918	328.689	-2.35887	328.689	-1.68624	328.689	-2.73221	328.689	-2.83982	328.689	-2.40846	328.689	-3.65851	328.689	-0.305178	328.689	1.19198	328.689	-3.30302	328.689	0.50468	328.689	1.04642	328.689	5.56888	328.689	6.97809	328.689	6.36014	328.689	5.36687	328.689	7.74037	328.689	11.4859	328.689	13.6675	328.689	15.0741
328.691	-0.196146	328.691	-0.025691	328.691	0.522885	328.691	0.193427	328.691	-2.15667	328.691	-3.29002	328.691	-2.34369	328.691	-1.65664	328.691	-2.74915	328.691	-2.83771	328.691	-2.38411	328.691	-3.64251	328.691	-0.322783	328.691	1.19123	328.691	-3.29427	328.691	0.508946	328.691	1.04833	328.691	5.54289	328.691	6.98262	328.691	6.38012	328.691	5.35793	328.691	7.77731	328.691	11.4578	328.691	13.6754	328.691	15.1134
328.692	-0.20751	328.692	-0.00891466	328.692	0.553789	328.692	0.205701	328.692	-2.17889	328.692	-3.28823	328.692	-2.32869	328.692	-1.62701	328.692	-2.7661	328.692	-2.8356	328.692	-2.35975	328.692	-3.62652	328.692	-0.340388	328.692	1.18584	328.692	-3.28598	328.692	0.513213	328.692	1.05022	328.692	5.51689	328.692	6.98722	328.692	6.40011	328.692	5.34899	328.692	7.81425	328.692	11.4297	328.692	13.6833	328.692	15.1528
328.693	-0.218874	328.693	0.00786168	328.693	0.584091	328.693	0.217975	328.693	-2.20112	328.693	-3.28645	328.693	-2.31358	328.693	-1.59743	328.693	-2.78262	328.693	-2.83349	328.693	-2.3354	328.693	-3.61052	328.693	-0.357993	328.693	1.18009	328.693	-3.27914	328.693	0.51748	328.693	1.05214	328.693	5.4909	328.693	6.99236	328.693	6.4201	328.693	5.34005	328.693	7.85088	328.693	11.4016	328.693	13.6912	328.693	15.1922
328.695	-0.230238	328.695	0.024638	328.695	0.614748	328.695	0.230249	328.695	-2.22349	328.695	-3.28469	328.695	-2.30011	328.695	-1.56689	328.695	-2.79985	328.695	-2.83142	328.695	-2.31105	328.695	-3.59452	328.695	-0.375598	328.695	1.17455	328.695	-3.27231	328.695	0.521746	328.695	1.05404	328.695	5.46491	328.695	6.99749	328.695	6.44008	328.695	5.33111	328.695	7.88805	328.695	11.3734	328.695	13.6992	328.695	15.2315
328.696	-0.241602	328.696	0.0414144	328.696	0.644268	328.696	0.242523	328.696	-2.24561	328.696	-3.28288	328.696	-2.28677	328.696	-1.53396	328.696	-2.8174	328.696	-2.82928	328.696	-2.28699	328.696	-3.57853	328.696	-0.393203	328.696	1.16901	328.696	-3.26547	328.696	0.526013	328.696	1.05495	328.696	5.4391	328.696	7.00263	328.696	6.46007	328.696	5.32217	328.696	7.92446	328.696	11.3465	328.696	13.7071	328.696	15.2709
328.697	-0.252966	328.697	0.0578201	328.697	0.673754	328.697	0.25491	328.697	-2.26823	328.697	-3.27954	328.697	-2.27342	328.697	-1.50103	328.697	-2.83582	328.697	-2.82763	328.697	-2.26241	328.697	-3.56253	328.697	-0.410807	328.697	1.16347	328.697	-3.25864	328.697	0.53028	328.697	1.05564	328.697	5.41295	328.697	7.00777	328.697	6.48062	328.697	5.31323	328.697	7.95976	328.697	11.3174	328.697	13.715	328.697	15.3102
328.699	-0.26433	328.699	0.0748932	328.699	0.703241	328.699	0.267094	328.699	-2.29159	328.699	-3.27517	328.699	-2.26007	328.699	-1.46809	328.699	-2.85425	328.699	-2.82652	328.699	-2.23814	328.699	-3.54654	328.699	-0.428412	328.699	1.15793	328.699	-3.2518	328.699	0.534556	328.699	1.05634	328.699	5.38701	328.699	7.0129	328.699	6.50021	328.699	5.30429	328.699	7.99505	328.699	11.2896	328.699	13.7229	328.699	15.3496
328.7	-0.275694	328.7	0.0915733	328.7	0.732727	328.7	0.279397	328.7	-2.31495	328.7	-3.2708	328.7	-2.24673	328.7	-1.43516	328.7	-2.87268	328.7	-2.82541	328.7	-2.2139	328.7	-3.53054	328.7	-0.445986	328.7	1.1524	328.7	-3.24497	328.7	0.538815	328.7	1.05703	328.7	5.35857	328.7	7.01804	328.7	6.52034	328.7	5.29562	328.7	8.03035	328.7	11.2582	328.7	13.7309	328.7	15.389
328.701	-0.287059	328.701	0.108282	328.701	0.762214	328.701	0.290501	328.701	-2.3383	328.701	-3.26643	328.701	-2.23338	328.701	-1.40223	328.701	-2.8911	328.701	-2.8243	328.701	-2.18967	328.701	-3.51452	328.701	-0.463613	328.701	1.14686	328.701	-3.23813	328.701	0.542444	328.701	1.05773	328.701	5.32941	328.701	7.02318	328.701	6.54046	328.701	5.28646	328.701	8.06565	328.701	11.2263	328.701	13.7388	328.701	15.4283
328.703	-0.298423	328.703	0.124991	328.703	0.791701	328.703	0.301556	328.703	-2.36166	328.703	-3.26206	328.703	-2.22003	328.703	-1.3693	328.703	-2.90953	328.703	-2.82319	328.703	-2.16544	328.703	-3.49855	328.703	-0.481271	328.703	1.14132	328.703	-3.2313	328.703	0.541865	328.703	1.05842	328.703	5.30025	328.703	7.02831	328.703	6.56059	328.703	5.27759	328.703	8.10095	328.703	11.1943	328.703	13.7467	328.703	15.4677
328.704	-0.309773	328.704	0.141699	328.704	0.821187	328.704	0.31261	328.704	-2.38502	328.704	-3.25769	328.704	-2.20669	328.704	-1.33637	328.704	-2.92796	328.704	-2.82208	328.704	-2.14121	328.704	-3.48209	328.704	-0.499048	328.704	1.13578	328.704	-3.22446	328.704	0.541286	328.704	1.05912	328.704	5.27109	328.704	7.03345	328.704	6.58072	328.704	5.26872	328.704	8.13625	328.704	11.1624	328.704	13.7547	328.704	15.5076
328.705	-0.321146	328.705	0.158408	328.705	0.850674	328.705	0.323665	328.705	-2.40837	328.705	-3.25331	328.705	-2.19334	328.705	-1.30343	328.705	-2.94638	328.705	-2.82097	328.705	-2.11698	328.705	-3.46184	328.705	-0.516825	328.705	1.13024	328.705	-3.21771	328.705	0.540707	328.705	1.05981	328.705	5.24193	328.705	7.0386	328.705	6.59908	328.705	5.25985	328.705	8.17155	328.705	11.1304	328.705	13.7625	328.705	15.5465
328.707	-0.333557	328.707	0.175117	328.707	0.88016	328.707	0.334719	328.707	-2.43173	328.707	-3.24894	328.707	-2.18028	328.707	-1.2705	328.707	-2.96481	328.707	-2.81986	328.707	-2.09275	328.707	-3.44158	328.707	-0.534602	328.707	1.1247	328.707	-3.21082	328.707	0.540128	328.707	1.06051	328.707	5.21277	328.707	7.04373	328.707	6.61741	328.707	5.25098	328.707	8.20684	328.707	11.0984	328.707	13.7705	328.707	15.5855
328.708	-0.34684	328.708	0.191826	328.708	0.909588	328.708	0.345774	328.708	-2.45509	328.708	-3.24457	328.708	-2.16671	328.708	-1.23713	328.708	-2.98324	328.708	-2.81875	328.708	-2.06852	328.708	-3.42133	328.708	-0.552379	328.708	1.11925	328.708	-3.204	328.708	0.539549	328.708	1.06121	328.708	5.18361	328.708	7.04887	328.708	6.63575	328.708	5.24346	328.708	8.24214	328.708	11.0665	328.708	13.7749	328.708	15.6205
328.709	-0.360124	328.709	0.208535	328.709	0.93912	328.709	0.356829	328.709	-2.47844	328.709	-3.24029	328.709	-2.15344	328.709	-1.20452	328.709	-3.00136	328.709	-2.81764	328.709	-2.04428	328.709	-3.40108	328.709	-0.570156	328.709	1.11364	328.709	-3.19719	328.709	0.53897	328.709	1.0619	328.709	5.15445	328.709	7.054	328.709	6.65409	328.709	5.23898	328.709	8.27625	328.709	11.0345	328.709	13.7777	328.709	15.6556
328.711	-0.373407	328.711	0.225244	328.711	0.968591	328.711	0.367883	328.711	-2.50193	328.711	-3.23584	328.711	-2.14016	328.711	-1.17148	328.711	-3.02	328.711	-2.81655	328.711	-2.02005	328.711	-3.38083	328.711	-0.587933	328.711	1.10813	328.711	-3.19037	328.711	0.538391	328.711	1.06259	328.711	5.12529	328.711	7.05914	328.711	6.67243	328.711	5.2345	328.711	8.31235	328.711	11.0026	328.711	13.7805	328.711	15.6906
328.712	-0.386691	328.712	0.241953	328.712	0.998063	328.712	0.378938	328.712	-2.5252	328.712	-3.23149	328.712	-2.12689	328.712	-1.13844	328.712	-3.03835	328.712	-2.81542	328.712	-1.99615	328.712	-3.36058	328.712	-0.60571	328.712	1.09386	328.712	-3.18356	328.712	0.537812	328.712	1.06329	328.712	5.09604	328.712	7.06428	328.712	6.69083	328.712	5.23002	328.712	8.34736	328.712	10.972	328.712	13.7833	328.712	15.7256
328.713	-0.399974	328.713	0.258221	328.713	1.02753	328.713	0.390168	328.713	-2.54859	328.713	-3.22715	328.713	-2.11362	328.713	-1.1054	328.713	-3.0567	328.713	-2.81432	328.713	-1.97168	328.713	-3.34033	328.713	-0.623487	328.713	1.07952	328.713	-3.17867	328.713	0.537233	328.713	1.06398	328.713	5.06695	328.713	7.06941	328.713	6.70912	328.713	5.22555	328.713	8.38236	328.713	10.9389	328.713	13.7861	328.713	15.7606
328.715	-0.413258	328.715	0.275277	328.715	1.05701	328.715	0.401081	328.715	-2.57198	328.715	-3.2228	328.715	-2.10185	328.715	-1.07236	328.715	-3.07506	328.715	-2.81322	328.715	-1.94753	328.715	-3.32008	328.715	-0.641265	328.715	1.06518	328.715	-3.17412	328.715	0.536654	328.715	1.06468	328.715	5.03777	328.715	7.07454	328.715	6.72747	328.715	5.22107	328.715	8.41737	328.715	10.9073	328.715	13.7889	328.715	15.7957
328.716	-0.426541	328.716	0.291874	328.716	1.08537	328.716	0.412181	328.716	-2.59536	328.716	-3.21845	328.716	-2.09152	328.716	-1.03759	328.716	-3.09341	328.716	-2.81211	328.716	-1.92338	328.716	-3.29982	328.716	-0.659254	328.716	1.05083	328.716	-3.16958	328.716	0.536075	328.716	1.06475	328.716	5.00859	328.716	7.07966	328.716	6.74583	328.716	5.21667	328.716	8.45235	328.716	10.8757	328.716	13.7917	328.716	15.8307
328.717	-0.439825	328.717	0.30847	328.717	1.11294	328.717	0.423281	328.717	-2.61875	328.717	-3.21379	328.717	-2.0812	328.717	-1.00205	328.717	-3.11134	328.717	-2.81101	328.717	-1.89924	328.717	-3.27938	328.717	-0.676884	328.717	1.03649	328.717	-3.16503	328.717	0.535496	328.717	1.06373	328.717	4.97941	328.717	7.08479	328.717	6.76418	328.717	5.21213	328.717	8.48574	328.717	10.8441	328.717	13.7945	328.717	15.8657
328.719	-0.453153	328.719	0.325066	328.719	1.14051	328.719	0.434381	328.719	-2.64197	328.719	-3.20705	328.719	-2.07088	328.719	-0.966521	328.719	-3.12918	328.719	-2.8105	328.719	-1.87509	328.719	-3.25927	328.719	-0.694714	328.719	1.02215	328.719	-3.16049	328.719	0.534917	328.719	1.06271	328.719	4.95022	328.719	7.08991	328.719	6.78254	328.719	5.20767	328.719	8.51914	328.719	10.8125	328.719	13.7973	328.719	15.9007
328.72	-0.466398	328.72	0.341662	328.72	1.16808	328.72	0.445481	328.72	-2.66515	328.72	-3.20031	328.72	-2.06055	328.72	-0.930987	328.72	-3.14701	328.72	-2.81003	328.72	-1.85183	328.72	-3.23897	328.72	-0.712543	328.72	1.0078	328.72	-3.15594	328.72	0.534338	328.72	1.06168	328.72	4.92067	328.72	7.09504	328.72	6.80089	328.72	5.20322	328.72	8.55254	328.72	10.7797	328.72	13.8001	328.72	15.936
328.721	-0.479694	328.721	0.357591	328.721	1.19565	328.721	0.455774	328.721	-2.68833	328.721	-3.19357	328.721	-2.05023	328.721	-0.895454	328.721	-3.16484	328.721	-2.80956	328.721	-1.82889	328.721	-3.21867	328.721	-0.730372	328.721	0.993461	328.721	-3.15144	328.721	0.533759	328.721	1.06066	328.721	4.89037	328.721	7.10021	328.721	6.81925	328.721	5.19876	328.721	8.58593	328.721	10.7443	328.721	13.8029	328.721	15.9708
328.723	-0.49299	328.723	0.372605	328.723	1.22322	328.723	0.464806	328.723	-2.71151	328.723	-3.18682	328.723	-2.04021	328.723	-0.859921	328.723	-3.18268	328.723	-2.80909	328.723	-1.80594	328.723	-3.19837	328.723	-0.748201	328.723	0.979118	328.723	-3.14687	328.723	0.530798	328.723	1.05964	328.723	4.86007	328.723	7.1053	328.723	6.8376	328.723	5.1943	328.723	8.61933	328.723	10.7089	328.723	13.8057	328.723	16.0059
328.724	-0.506286	328.724	0.387619	328.724	1.25003	328.724	0.473839	328.724	-2.73469	328.724	-3.18008	328.724	-2.02966	328.724	-0.823535	328.724	-3.20051	328.724	-2.80862	328.724	-1.783	328.724	-3.17807	328.724	-0.765029	328.724	0.964687	328.724	-3.14233	328.724	0.526283	328.724	1.05861	328.724	4.82977	328.724	7.11044	328.724	6.85595	328.724	5.18985	328.724	8.65142	328.724	10.6735	328.724	13.8085	328.724	16.041
328.725	-0.519581	328.725	0.402633	328.725	1.27816	328.725	0.482872	328.725	-2.75787	328.725	-3.17341	328.725	-2.01941	328.725	-0.788619	328.725	-3.21839	328.725	-2.80815	328.725	-1.76006	328.725	-3.15609	328.725	-0.78179	328.725	0.950412	328.725	-3.1378	328.725	0.521767	328.725	1.0576	328.725	4.79946	328.725	7.11557	328.725	6.87238	328.725	5.18539	328.725	8.68594	328.725	10.6381	328.725	13.8113	328.725	16.0761
328.727	-0.533149	328.727	0.417647	328.727	1.30554	328.727	0.491904	328.727	-2.78114	328.727	-3.16661	328.727	-2.00916	328.727	-0.752874	328.727	-3.23619	328.727	-2.80769	328.727	-1.73712	328.727	-3.13312	328.727	-0.798551	328.727	0.936046	328.727	-3.13326	328.727	0.517251	328.727	1.05657	328.727	4.76916	328.727	7.12071	328.727	6.88837	328.727	5.18094	328.727	8.71899	328.727	10.6027	328.727	13.8141	328.727	16.1111
328.728	-0.547568	328.728	0.432662	328.728	1.33292	328.728	0.500937	328.728	-2.80426	328.728	-3.15988	328.728	-1.99892	328.728	-0.717129	328.728	-3.25403	328.728	-2.80722	328.728	-1.71393	328.728	-3.11015	328.728	-0.815312	328.728	0.921681	328.728	-3.12873	328.728	0.512736	328.728	1.05555	328.728	4.73895	328.728	7.12584	328.728	6.90393	328.728	5.17648	328.728	8.75204	328.728	10.5679	328.728	13.8161	328.728	16.1426
328.729	-0.561986	328.729	0.447451	328.729	1.3603	328.729	0.510054	328.729	-2.82746	328.729	-3.15316	328.729	-1.98867	328.729	-0.681385	328.729	-3.27188	328.729	-2.80675	328.729	-1.69116	328.729	-3.08719	328.729	-0.832073	328.729	0.907315	328.729	-3.12419	328.729	0.50822	328.729	1.05453	328.729	4.70858	328.729	7.13098	328.729	6.92025	328.729	5.17576	328.729	8.78508	328.729	10.532	328.729	13.8151	328.729	16.1728
328.731	-0.576404	328.731	0.462643	328.731	1.38768	328.731	0.51902	328.731	-2.85066	328.731	-3.14643	328.731	-1.97842	328.731	-0.64564	328.731	-3.28972	328.731	-2.80629	328.731	-1.66815	328.731	-3.06422	328.731	-0.848834	328.731	0.892949	328.731	-3.11966	328.731	0.503677	328.731	1.05351	328.731	4.6783	328.731	7.13612	328.731	6.93613	328.731	5.17604	328.731	8.81813	328.731	10.4968	328.731	13.814	328.731	16.203
328.732	-0.590823	328.732	0.4776	328.732	1.41506	328.732	0.528074	328.732	-2.87386	328.732	-3.13971	328.732	-1.96818	328.732	-0.609895	328.732	-3.30757	328.732	-2.80582	328.732	-1.64515	328.732	-3.04125	328.732	-0.865933	328.732	0.874329	328.732	-3.11512	328.732	0.499182	328.732	1.05248	328.732	4.64802	328.732	7.14125	328.732	6.95201	328.732	5.17633	328.732	8.85117	328.732	10.4616	328.732	13.813	328.732	16.2332
328.733	-0.605241	328.733	0.492557	328.733	1.44244	328.733	0.537128	328.733	-2.89707	328.733	-3.13298	328.733	-1.95793	328.733	-0.57415	328.733	-3.32541	328.733	-2.80535	328.733	-1.62215	328.733	-3.018	328.733	-0.882473	328.733	0.851021	328.733	-3.11182	328.733	0.49466	328.733	1.05146	328.733	4.61775	328.733	7.14589	328.733	6.96789	328.733	5.17662	328.733	8.88422	328.733	10.4264	328.733	13.8119	328.733	16.2634
328.735	-0.619749	328.735	0.507513	328.735	1.46982	328.735	0.546183	328.735	-2.92027	328.735	-3.12626	328.735	-1.94769	328.735	-0.538406	328.735	-3.34326	328.735	-2.80489	328.735	-1.59914	328.735	-2.99524	328.735	-0.899315	328.735	0.827713	328.735	-3.10999	328.735	0.490137	328.735	1.05044	328.735	4.58747	328.735	7.14959	328.735	6.98377	328.735	5.17691	328.735	8.91727	328.735	10.3911	328.735	13.8109	328.735	16.2936
328.736	-0.634096	328.736	0.52247	328.736	1.49688	328.736	0.555237	328.736	-2.94347	328.736	-3.11953	328.736	-1.9417	328.736	-0.502493	328.736	-3.3611	328.736	-2.80442	328.736	-1.57614	328.736	-2.97221	328.736	-0.916158	328.736	0.804404	328.736	-3.10816	328.736	0.485615	328.736	1.04941	328.736	4.55719	328.736	7.1533	328.736	6.99965	328.736	5.17719	328.736	8.95031	328.736	10.3559	328.736	13.8098	328.736	16.3233
328.737	-0.648538	328.737	0.537427	328.737	1.52173	328.737	0.564291	328.737	-2.96667	328.737	-3.11281	328.737	-1.93586	328.737	-0.465885	328.737	-3.37868	328.737	-2.80395	328.737	-1.55314	328.737	-2.94917	328.737	-0.933	328.737	0.781096	328.737	-3.10635	328.737	0.481092	328.737	1.04658	328.737	4.52691	328.737	7.15705	328.737	7.01553	328.737	5.17748	328.737	8.98193	328.737	10.3207	328.737	13.8088	328.737	16.3538
328.739	-0.66298	328.739	0.552383	328.739	1.54657	328.739	0.573346	328.739	-2.98955	328.739	-3.10483	328.739	-1.93005	328.739	-0.429278	328.739	-3.39442	328.739	-2.80353	328.739	-1.53013	328.739	-2.92613	328.739	-0.949842	328.739	0.757788	328.739	-3.1045	328.739	0.47657	328.739	1.04363	328.739	4.49663	328.739	7.16073	328.739	7.03141	328.739	5.17777	328.739	9.01247	328.739	10.2854	328.739	13.8077	328.739	16.3839
328.74	-0.677422	328.74	0.56734	328.74	1.57064	328.74	0.5824	328.74	-3.01181	328.74	-3.09592	328.74	-1.92418	328.74	-0.391987	328.74	-3.41017	328.74	-2.80319	328.74	-1.50793	328.74	-2.90309	328.74	-0.966685	328.74	0.734146	328.74	-3.10268	328.74	0.472047	328.74	1.0407	328.74	4.46636	328.74	7.16444	328.74	7.04729	328.74	5.17806	328.74	9.04235	328.74	10.2502	328.74	13.8067	328.74	16.414
328.741	-0.691864	328.741	0.582297	328.741	1.59604	328.741	0.591454	328.741	-3.03406	328.741	-3.08706	328.741	-1.91835	328.741	-0.355857	328.741	-3.42622	328.741	-2.80285	328.741	-1.48721	328.741	-2.88005	328.741	-0.983527	328.741	0.711094	328.741	-3.10085	328.741	0.467525	328.741	1.03774	328.741	4.4362	328.741	7.16816	328.741	7.06317	328.741	5.17834	328.741	9.07344	328.741	10.2132	328.741	13.8056	328.741	16.4441
328.743	-0.706306	328.743	0.595049	328.743	1.62069	328.743	0.598749	328.743	-3.05652	328.743	-3.07812	328.743	-1.91252	328.743	-0.319081	328.743	-3.44175	328.743	-2.80251	328.743	-1.46648	328.743	-2.85701	328.743	-1.00037	328.743	0.687701	328.743	-3.09903	328.743	0.462709	328.743	1.0348	328.743	4.40606	328.743	7.17188	328.743	7.07905	328.743	5.17863	328.743	9.1038	328.743	10.175	328.743	13.8046	328.743	16.4742
328.744	-0.720748	328.744	0.607117	328.744	1.64535	328.744	0.605813	328.744	-3.07864	328.744	-3.06923	328.744	-1.90668	328.744	-0.282305	328.744	-3.45757	328.744	-2.80217	328.744	-1.44523	328.744	-2.83398	328.744	-1.01606	328.744	0.664308	328.744	-3.0972	328.744	0.455001	328.744	1.03186	328.744	4.37628	328.744	7.17559	328.744	7.09435	328.744	5.17892	328.744	9.13416	328.744	10.1364	328.744	13.8035	328.744	16.5043
328.745	-0.73519	328.745	0.619136	328.745	1.67	328.745	0.612857	328.745	-3.10094	328.745	-3.06034	328.745	-1.90085	328.745	-0.245529	328.745	-3.47339	328.745	-2.80183	328.745	-1.42485	328.745	-2.81072	328.745	-1.03103	328.745	0.640915	328.745	-3.09537	328.745	0.447293	328.745	1.02891	328.745	4.34586	328.745	7.17931	328.745	7.10888	328.745	5.17921	328.745	9.16452	328.745	10.0987	328.745	13.8025	328.745	16.5343
328.747	-0.749632	328.747	0.631243	328.747	1.69465	328.747	0.619937	328.747	-3.12325	328.747	-3.05144	328.747	-1.89502	328.747	-0.208753	328.747	-3.48921	328.747	-2.80149	328.747	-1.404	328.747	-2.7866	328.747	-1.04614	328.747	0.617522	328.747	-3.09355	328.747	0.439568	328.747	1.02597	328.747	4.31582	328.747	7.18302	328.747	7.12147	328.747	5.17949	328.747	9.19488	328.747	10.0604	328.747	13.8014	328.747	16.5644
328.748	-0.764503	328.748	0.643298	328.748	1.71931	328.748	0.626996	328.748	-3.14555	328.748	-3.04255	328.748	-1.88919	328.748	-0.171977	328.748	-3.50503	328.748	-2.80115	328.748	-1.38314	328.748	-2.76248	328.748	-1.06099	328.748	0.594128	328.748	-3.09172	328.748	0.431872	328.748	1.02303	328.748	4.28577	328.748	7.18674	328.748	7.13407	328.748	5.17978	328.748	9.22524	328.748	10.0222	328.748	13.8004	328.748	16.5928
328.749	-0.77939	328.749	0.655354	328.749	1.74396	328.749	0.634055	328.749	-3.16785	328.749	-3.03365	328.749	-1.88336	328.749	-0.135201	328.749	-3.52085	328.749	-2.80081	328.749	-1.36229	328.749	-2.73815	328.749	-1.07599	328.749	0.570735	328.749	-3.0899	328.749	0.42416	328.749	1.02009	328.749	4.25572	328.749	7.19046	328.749	7.14666	328.749	5.1811	328.749	9.2556	328.749	9.98392	328.749	13.7974	328.749	16.6179
328.751	-0.794233	328.751	0.667409	328.751	1.76862	328.751	0.641114	328.751	-3.19016	328.751	-3.02476	328.751	-1.87752	328.751	-0.0984256	328.751	-3.53667	328.751	-2.80047	328.751	-1.34144	328.751	-2.71418	328.751	-1.091	328.751	0.547342	328.751	-3.08807	328.751	0.416448	328.751	1.01714	328.751	4.22567	328.751	7.19417	328.751	7.15925	328.751	5.18584	328.751	9.28597	328.751	9.94567	328.751	13.7935	328.751	16.643
328.752	-0.809153	328.752	0.679464	328.752	1.79327	328.752	0.648173	328.752	-3.21246	328.752	-3.01587	328.752	-1.87169	328.752	-0.0616497	328.752	-3.55249	328.752	-2.80013	328.752	-1.32059	328.752	-2.69001	328.752	-1.106	328.752	0.523878	328.752	-3.08627	328.752	0.408735	328.752	1.0142	328.752	4.19563	328.752	7.19786	328.752	7.17185	328.752	5.19058	328.752	9.31633	328.752	9.90741	328.752	13.7896	328.752	16.6675
328.753	-0.824029	328.753	0.69152	328.753	1.81792	328.753	0.655232	328.753	-3.23477	328.753	-3.00697	328.753	-1.86586	328.753	-0.0248738	328.753	-3.56832	328.753	-2.79979	328.753	-1.29973	328.753	-2.66584	328.753	-1.12101	328.753	0.492621	328.753	-3.08446	328.753	0.401023	328.753	1.01126	328.753	4.16558	328.753	7.20147	328.753	7.18444	328.753	5.19531	328.753	9.34669	328.753	9.86916	328.753	13.7858	328.753	16.693
328.755	-0.838906	328.755	0.703575	328.755	1.84258	328.755	0.662291	328.755	-3.25707	328.755	-2.99808	328.755	-1.85997	328.755	0.011902	328.755	-3.58414	328.755	-2.79945	328.755	-1.27888	328.755	-2.64167	328.755	-1.13601	328.755	0.461364	328.755	-3.08492	328.755	0.393311	328.755	1.00831	328.755	4.13553	328.755	7.20285	328.755	7.19703	328.755	5.20005	328.755	9.37705	328.755	9.83091	328.755	13.7819	328.755	16.718
328.756	-0.853782	328.756	0.715631	328.756	1.86689	328.756	0.669351	328.756	-3.27938	328.756	-2.98919	328.756	-1.85594	328.756	0.0485897	328.756	-3.59996	328.756	-2.79911	328.756	-1.25803	328.756	-2.61749	328.756	-1.15102	328.756	0.429884	328.756	-3.08539	328.756	0.385598	328.756	1.0054	328.756	4.10548	328.756	7.20422	328.756	7.20962	328.756	5.20479	328.756	9.40715	328.756	9.79265	328.756	13.7781	328.756	16.743
328.757	-0.868658	328.757	0.727686	328.757	1.89014	328.757	0.67641	328.757	-3.30168	328.757	-2.98041	328.757	-1.85504	328.757	0.0853619	328.757	-3.61628	328.757	-2.79877	328.757	-1.23717	328.757	-2.59332	328.757	-1.16602	328.757	0.398792	328.757	-3.08586	328.757	0.377886	328.757	1.00115	328.757	4.07544	328.757	7.2056	328.757	7.22222	328.757	5.20952	328.757	9.43773	328.757	9.7544	328.757	13.7742	328.757	16.768
328.759	-0.883534	328.759	0.739741	328.759	1.91157	328.759	0.683469	328.759	-3.32429	328.759	-2.97142	328.759	-1.85413	328.759	0.122037	328.759	-3.62984	328.759	-2.79843	328.759	-1.21617	328.759	-2.56915	328.759	-1.18103	328.759	0.367479	328.759	-3.08632	328.759	0.370174	328.759	0.99569	328.759	4.04539	328.759	7.20698	328.759	7.23481	328.759	5.21426	328.759	9.46553	328.759	9.71614	328.759	13.7704	328.759	16.7929
328.76	-0.89841	328.76	0.751797	328.76	1.93301	328.76	0.690528	328.76	-3.34488	328.76	-2.96098	328.76	-1.85323	328.76	0.158713	328.76	-3.64214	328.76	-2.79787	328.76	-1.1956	328.76	-2.54498	328.76	-1.19604	328.76	0.336166	328.76	-3.08679	328.76	0.362462	328.76	0.990234	328.76	4.01573	328.76	7.20835	328.76	7.24705	328.76	5.219	328.76	9.49327	328.76	9.67678	328.76	13.7665	328.76	16.8179
328.761	-0.913286	328.761	0.763778	328.761	1.95445	328.761	0.697532	328.761	-3.36557	328.761	-2.95052	328.761	-1.85233	328.761	0.195389	328.761	-3.65444	328.761	-2.79722	328.761	-1.17748	328.761	-2.52081	328.761	-1.21104	328.761	0.304853	328.761	-3.08725	328.761	0.354749	328.761	0.984778	328.761	3.98613	328.761	7.20973	328.761	7.25988	328.761	5.22374	328.761	9.521	328.761	9.63948	328.761	13.7626	328.761	16.8429
328.763	-0.928163	328.763	0.77562	328.763	1.97588	328.763	0.703686	328.763	-3.38625	328.763	-2.94006	328.763	-1.85142	328.763	0.232064	328.763	-3.66674	328.763	-2.79657	328.763	-1.15935	328.763	-2.49664	328.763	-1.22604	328.763	0.27354	328.763	-3.08772	328.763	0.347069	328.763	0.979322	328.763	3.95805	328.763	7.21111	328.763	7.27239	328.763	5.22847	328.763	9.54873	328.763	9.59937	328.763	13.7588	328.763	16.8679
328.764	-0.943039	328.764	0.783455	328.764	1.99732	328.764	0.708263	328.764	-3.40693	328.764	-2.9296	328.764	-1.85052	328.764	0.26874	328.764	-3.67904	328.764	-2.79591	328.764	-1.14122	328.764	-2.47247	328.764	-1.24	328.764	0.242227	328.764	-3.08819	328.764	0.338197	328.764	0.973866	328.764	3.92997	328.764	7.21248	328.764	7.2849	328.764	5.23323	328.764	9.57647	328.764	9.55916	328.764	13.7549	328.764	16.8929
328.765	-0.957915	328.765	0.79129	328.765	2.01876	328.765	0.71284	328.765	-3.42762	328.765	-2.91915	328.765	-1.84961	328.765	0.305415	328.765	-3.69134	328.765	-2.79526	328.765	-1.12309	328.765	-2.44821	328.765	-1.25201	328.765	0.210914	328.765	-3.08865	328.765	0.328581	328.765	0.96841	328.765	3.90189	328.765	7.21386	328.765	7.29694	328.765	5.23795	328.765	9.6042	328.765	9.51895	328.765	13.7511	328.765	16.9178
328.767	-0.972651	328.767	0.799126	328.767	2.04019	328.767	0.717418	328.767	-3.4483	328.767	-2.90869	328.767	-1.84871	328.767	0.342091	328.767	-3.70364	328.767	-2.79461	328.767	-1.10497	328.767	-2.42525	328.767	-1.26402	328.767	0.179601	328.767	-3.08912	328.767	0.318965	328.767	0.962954	328.767	3.87381	328.767	7.21524	328.767	7.30557	328.767	5.24269	328.767	9.63194	328.767	9.47874	328.767	13.7472	328.767	16.9428
328.768	-0.98733	328.768	0.806961	328.768	2.06163	328.768	0.721995	328.768	-3.46898	328.768	-2.89823	328.768	-1.84781	328.768	0.378766	328.768	-3.71594	328.768	-2.79396	328.768	-1.08684	328.768	-2.40246	328.768	-1.27603	328.768	0.148288	328.768	-3.08958	328.768	0.30935	328.768	0.957498	328.768	3.84573	328.768	7.21656	328.768	7.31421	328.768	5.24743	328.768	9.65967	328.768	9.43853	328.768	13.7434	328.768	16.9677
328.769	-1.00174	328.769	0.814797	328.769	2.08307	328.769	0.726572	328.769	-3.48967	328.769	-2.88778	328.769	-1.8469	328.769	0.415442	328.769	-3.72824	328.769	-2.79331	328.769	-1.06871	328.769	-2.37967	328.769	-1.28804	328.769	0.116975	328.769	-3.09005	328.769	0.299734	328.769	0.952042	328.769	3.81765	328.769	7.21798	328.769	7.32284	328.769	5.25217	328.769	9.6874	328.769	9.39832	328.769	13.7391	328.769	16.9889
328.771	-1.01616	328.771	0.822632	328.771	2.1045	328.771	0.731149	328.771	-3.51035	328.771	-2.87732	328.771	-1.84599	328.771	0.45144	328.771	-3.74054	328.771	-2.79265	328.771	-1.05058	328.771	-2.35688	328.771	-1.30005	328.771	0.0856617	328.771	-3.09051	328.771	0.290118	328.771	0.946586	328.771	3.78957	328.771	7.21934	328.771	7.33148	328.771	5.25995	328.771	9.71514	328.771	9.35811	328.771	13.7335	328.771	17.0095
328.772	-1.03057	328.772	0.830468	328.772	2.12599	328.772	0.735726	328.772	-3.53104	328.772	-2.86686	328.772	-1.8451	328.772	0.488695	328.772	-3.75284	328.772	-2.792	328.772	-1.03246	328.772	-2.33409	328.772	-1.31206	328.772	0.0546845	328.772	-3.09098	328.772	0.280503	328.772	0.941251	328.772	3.76149	328.772	7.22071	328.772	7.34012	328.772	5.26915	328.772	9.74272	328.772	9.3179	328.772	13.728	328.772	17.0301
328.773	-1.04498	328.773	0.838303	328.773	2.14739	328.773	0.740304	328.773	-3.55174	328.773	-2.85656	328.773	-1.84419	328.773	0.525189	328.773	-3.7656	328.773	-2.79135	328.773	-1.01433	328.773	-2.31129	328.773	-1.32407	328.773	0.0197838	328.773	-3.09144	328.773	0.270887	328.773	0.935709	328.773	3.73342	328.773	7.22207	328.773	7.34875	328.773	5.27836	328.773	9.77058	328.773	9.27769	328.773	13.7224	328.773	17.0507
328.775	-1.05939	328.775	0.846138	328.775	2.16884	328.775	0.744881	328.775	-3.57241	328.775	-2.84597	328.775	-1.84329	328.775	0.561683	328.775	-3.77757	328.775	-2.7907	328.775	-0.996382	328.775	-2.2885	328.775	-1.33608	328.775	-0.0171526	328.775	-3.093	328.775	0.261272	328.775	0.930283	328.775	3.70534	328.775	7.22127	328.775	7.35739	328.775	5.28756	328.775	9.79828	328.775	9.23748	328.775	13.7168	328.775	17.0713
328.776	-1.07381	328.776	0.853974	328.776	2.19029	328.776	0.749458	328.776	-3.5931	328.776	-2.83556	328.776	-1.84238	328.776	0.598177	328.776	-3.78999	328.776	-2.79005	328.776	-0.978115	328.776	-2.26571	328.776	-1.34809	328.776	-0.054089	328.776	-3.09572	328.776	0.251656	328.776	0.924857	328.776	3.67754	328.776	7.21957	328.776	7.36582	328.776	5.29676	328.776	9.82597	328.776	9.19606	328.776	13.7112	328.776	17.0919
328.777	-1.08822	328.777	0.86175	328.777	2.21174	328.777	0.754024	328.777	-3.61379	328.777	-2.82514	328.777	-1.84597	328.777	0.634172	328.777	-3.8024	328.777	-2.78939	328.777	-0.960034	328.777	-2.24292	328.777	-1.3601	328.777	-0.0910255	328.777	-3.09845	328.777	0.24204	328.777	0.91939	328.777	3.64925	328.777	7.21787	328.777	7.37459	328.777	5.30597	328.777	9.85366	328.777	9.15687	328.777	13.7057	328.777	17.1125
328.779	-1.10263	328.779	0.869636	328.779	2.22981	328.779	0.75861	328.779	-3.63448	328.779	-2.81473	328.779	-1.8508	328.779	0.669321	328.779	-3.81437	328.779	-2.78874	328.779	-0.941954	328.779	-2.22013	328.779	-1.37195	328.779	-0.127962	328.779	-3.10117	328.779	0.232447	328.779	0.910848	328.779	3.62124	328.779	7.21617	328.779	7.38318	328.779	5.31517	328.779	9.88047	328.779	9.11634	328.779	13.7001	328.779	17.133
328.78	-1.11705	328.78	0.877456	328.78	2.24732	328.78	0.763184	328.78	-3.65393	328.78	-2.80414	328.78	-1.85564	328.78	0.70447	328.78	-3.82154	328.78	-2.78806	328.78	-0.923873	328.78	-2.19737	328.78	-1.38407	328.78	-0.164898	328.78	-3.10389	328.78	0.222816	328.78	0.902307	328.78	3.59323	328.78	7.21447	328.78	7.39176	328.78	5.32461	328.78	9.90545	328.78	9.07581	328.78	13.6945	328.78	17.1536
328.781	-1.13146	328.781	0.885275	328.781	2.26483	328.781	0.767758	328.781	-3.67217	328.781	-2.79323	328.781	-1.86047	328.781	0.739619	328.781	-3.8287	328.781	-2.78692	328.781	-0.908249	328.781	-2.17455	328.781	-1.39604	328.781	-0.201835	328.781	-3.10661	328.781	0.213206	328.781	0.893765	328.781	3.56523	328.781	7.21277	328.781	7.40035	328.781	5.33363	328.781	9.93042	328.781	9.03527	328.781	13.6889	328.781	17.1742
328.783	-1.14579	328.783	0.893095	328.783	2.28234	328.783	0.772333	328.783	-3.69041	328.783	-2.78231	328.783	-1.8653	328.783	0.774767	328.783	-3.83586	328.783	-2.78577	328.783	-0.893226	328.783	-2.15177	328.783	-1.40801	328.783	-0.238771	328.783	-3.10934	328.783	0.203596	328.783	0.885224	328.783	3.53991	328.783	7.21106	328.783	7.40894	328.783	5.34289	328.783	9.9554	328.783	8.99458	328.783	13.6834	328.783	17.1951
328.784	-1.16026	328.784	0.899161	328.784	2.29986	328.784	0.774508	328.784	-3.70865	328.784	-2.77139	328.784	-1.87013	328.784	0.809916	328.784	-3.84302	328.784	-2.78463	328.784	-0.878203	328.784	-2.12898	328.784	-1.41964	328.784	-0.275708	328.784	-3.11204	328.784	0.193901	328.784	0.876682	328.784	3.51513	328.784	7.20944	328.784	7.41752	328.784	5.35216	328.784	9.98037	328.784	8.95365	328.784	13.6778	328.784	17.2154
328.785	-1.17465	328.785	0.901696	328.785	2.31737	328.785	0.776256	328.785	-3.72688	328.785	-2.76048	328.785	-1.87497	328.785	0.845065	328.785	-3.85018	328.785	-2.78348	328.785	-0.86318	328.785	-2.1062	328.785	-1.42759	328.785	-0.312644	328.785	-3.11478	328.785	0.183266	328.785	0.868141	328.785	3.49035	328.785	7.20768	328.785	7.42611	328.785	5.36142	328.785	10.0054	328.785	8.91273	328.785	13.6722	328.785	17.2361
328.787	-1.18904	328.787	0.904232	328.787	2.33488	328.787	0.778004	328.787	-3.74512	328.787	-2.74956	328.787	-1.87982	328.787	0.879404	328.787	-3.85734	328.787	-2.78234	328.787	-0.848157	328.787	-2.08494	328.787	-1.43554	328.787	-0.34958	328.787	-3.11749	328.787	0.172631	328.787	0.859599	328.787	3.46556	328.787	7.206	328.787	7.43266	328.787	5.37069	328.787	10.0303	328.787	8.8718	328.787	13.6667	328.787	17.2567
328.788	-1.20305	328.788	0.906767	328.788	2.3525	328.788	0.779751	328.788	-3.76336	328.788	-2.73865	328.788	-1.88464	328.788	0.915228	328.788	-3.8645	328.788	-2.78119	328.788	-0.833135	328.788	-2.06541	328.788	-1.44349	328.788	-0.385426	328.788	-3.12021	328.788	0.161996	328.788	0.851316	328.788	3.44078	328.788	7.20432	328.788	7.4376	328.788	5.37995	328.788	10.0553	328.788	8.83088	328.788	13.6611	328.788	17.2774
328.789	-1.21637	328.789	0.909303	328.789	2.36993	328.789	0.781499	328.789	-3.78136	328.789	-2.72773	328.789	-1.88948	328.789	0.950164	328.789	-3.87181	328.789	-2.78004	328.789	-0.818112	328.789	-2.04588	328.789	-1.45144	328.789	-0.423111	328.789	-3.12293	328.789	0.151361	328.789	0.842594	328.789	3.416	328.789	7.20263	328.789	7.44254	328.789	5.38921	328.789	10.0804	328.789	8.78995	328.789	13.6555	328.789	17.2964
328.791	-1.22969	328.791	0.911839	328.791	2.38747	328.791	0.783247	328.791	-3.79979	328.791	-2.71685	328.791	-1.89432	328.791	0.985099	328.791	-3.87888	328.791	-2.77888	328.791	-0.803266	328.791	-2.02636	328.791	-1.4594	328.791	-0.459783	328.791	-3.12564	328.791	0.140726	328.791	0.834115	328.791	3.39122	328.791	7.20095	328.791	7.44748	328.791	5.39925	328.791	10.1053	328.791	8.74903	328.791	13.6495	328.791	17.3125
328.792	-1.24301	328.792	0.914374	328.792	2.40501	328.792	0.784995	328.792	-3.81796	328.792	-2.70591	328.792	-1.89915	328.792	1.02003	328.792	-3.88607	328.792	-2.77775	328.792	-0.788117	328.792	-2.00683	328.792	-1.46735	328.792	-0.496455	328.792	-3.12836	328.792	0.130091	328.792	0.825636	328.792	3.36651	328.792	7.19927	328.792	7.45232	328.792	5.41262	328.792	10.1303	328.792	8.7076	328.792	13.6433	328.792	17.3286
328.793	-1.25633	328.793	0.91691	328.793	2.42255	328.793	0.78675	328.793	-3.83614	328.793	-2.695	328.793	-1.90399	328.793	1.05497	328.793	-3.89327	328.793	-2.7766	328.793	-0.773138	328.793	-1.9873	328.793	-1.4753	328.793	-0.533508	328.793	-3.13108	328.793	0.119456	328.793	0.817158	328.793	3.34167	328.793	7.19759	328.793	7.45732	328.793	5.42598	328.793	10.1553	328.793	8.66709	328.793	13.6371	328.793	17.3446
328.795	-1.26965	328.795	0.919467	328.795	2.44009	328.795	0.788493	328.795	-3.85432	328.795	-2.68409	328.795	-1.90883	328.795	1.08991	328.795	-3.90046	328.795	-2.77545	328.795	-0.75816	328.795	-1.96777	328.795	-1.48297	328.795	-0.573948	328.795	-3.1338	328.795	0.108836	328.795	0.808679	328.795	3.31691	328.795	7.1954	328.795	7.46224	328.795	5.43935	328.795	10.1804	328.795	8.62603	328.795	13.6309	328.795	17.3607
328.796	-1.28297	328.796	0.921988	328.796	2.45763	328.796	0.790242	328.796	-3.8725	328.796	-2.67318	328.796	-1.91367	328.796	1.12484	328.796	-3.90766	328.796	-2.77429	328.796	-0.743181	328.796	-1.94841	328.796	-1.4911	328.796	-0.614389	328.796	-3.13776	328.796	0.0981906	328.796	0.8002	328.796	3.29215	328.796	7.19048	328.796	7.46715	328.796	5.45298	328.796	10.2054	328.796	8.58497	328.796	13.6247	328.796	17.3768
328.797	-1.29619	328.797	0.924529	328.797	2.47517	328.797	0.791992	328.797	-3.89067	328.797	-2.66228	328.797	-1.91983	328.797	1.15978	328.797	-3.91486	328.797	-2.77314	328.797	-0.728202	328.797	-1.92875	328.797	-1.49899	328.797	-0.654829	328.797	-3.1419	328.797	0.0875592	328.797	0.791721	328.797	3.26738	328.797	7.18556	328.797	7.47207	328.797	5.46615	328.797	10.2304	328.797	8.54392	328.797	13.6184	328.797	17.3929
328.799	-1.30959	328.799	0.927069	328.799	2.49177	328.799	0.793742	328.799	-3.90885	328.799	-2.65137	328.799	-1.93026	328.799	1.193	328.799	-3.92205	328.799	-2.77199	328.799	-0.713224	328.799	-1.90927	328.799	-1.50687	328.799	-0.69527	328.799	-3.14604	328.799	0.0769278	328.799	0.781764	328.799	3.24262	328.799	7.18064	328.799	7.47698	328.799	5.47958	328.799	10.2554	328.799	8.50286	328.799	13.6122	328.799	17.4093
328.8	-1.32289	328.8	0.92961	328.8	2.50476	328.8	0.795492	328.8	-3.92675	328.8	-2.64046	328.8	-1.94069	328.8	1.22591	328.8	-3.92424	328.8	-2.77084	328.8	-0.698245	328.8	-1.88978	328.8	-1.51476	328.8	-0.73571	328.8	-3.15018	328.8	0.0662963	328.8	0.769543	328.8	3.21785	328.8	7.17586	328.8	7.4819	328.8	5.49302	328.8	10.2781	328.8	8.4618	328.8	13.606	328.8	17.4251
328.801	-1.33618	328.801	0.932151	328.801	2.51776	328.801	0.797241	328.801	-3.94188	328.801	-2.62975	328.801	-1.95112	328.801	1.25882	328.801	-3.92509	328.801	-2.76938	328.801	-0.684681	328.801	-1.8703	328.801	-1.52264	328.801	-0.776151	328.801	-3.15432	328.801	0.0556649	328.801	0.757322	328.801	3.19309	328.801	7.17084	328.801	7.48681	328.801	5.50645	328.801	10.2996	328.801	8.42075	328.801	13.5998	328.801	17.4413
328.803	-1.34948	328.803	0.934691	328.803	2.53076	328.803	0.798991	328.803	-3.95701	328.803	-2.61915	328.803	-1.96167	328.803	1.29123	328.803	-3.92594	328.803	-2.76754	328.803	-0.672555	328.803	-1.85081	328.803	-1.53053	328.803	-0.816591	328.803	-3.15845	328.803	0.0450335	328.803	0.745101	328.803	3.16938	328.803	7.16595	328.803	7.49173	328.803	5.51988	328.803	10.3212	328.803	8.37969	328.803	13.5936	328.803	17.4575
328.804	-1.36277	328.804	0.937232	328.804	2.54376	328.804	0.799915	328.804	-3.97214	328.804	-2.60856	328.804	-1.97201	328.804	1.32456	328.804	-3.92678	328.804	-2.7657	328.804	-0.660429	328.804	-1.83133	328.804	-1.53841	328.804	-0.855752	328.804	-3.16259	328.804	0.0344021	328.804	0.733224	328.804	3.14899	328.804	7.16107	328.804	7.49664	328.804	5.53331	328.804	10.3427	328.804	8.33961	328.804	13.5874	328.804	17.4736
328.805	-1.37607	328.805	0.936575	328.805	2.55675	328.805	0.799045	328.805	-3.98706	328.805	-2.59796	328.805	-1.98247	328.805	1.35734	328.805	-3.92764	328.805	-2.76386	328.805	-0.648303	328.805	-1.81184	328.805	-1.54269	328.805	-0.897068	328.805	-3.16673	328.805	0.0240621	328.805	0.720758	328.805	3.1286	328.805	7.15619	328.805	7.50156	328.805	5.54675	328.805	10.3646	328.805	8.29953	328.805	13.5812	328.805	17.4898
328.807	-1.38936	328.807	0.933707	328.807	2.56975	328.807	0.798175	328.807	-4.00235	328.807	-2.58726	328.807	-1.99293	328.807	1.39012	328.807	-3.92848	328.807	-2.76199	328.807	-0.636279	328.807	-1.79283	328.807	-1.54553	328.807	-0.937201	328.807	-3.17087	328.807	0.0139509	328.807	0.70862	328.807	3.1082	328.807	7.1513	328.807	7.50647	328.807	5.56018	328.807	10.386	328.807	8.25945	328.807	13.575	328.807	17.506
328.808	-1.40264	328.808	0.930838	328.808	2.58275	328.808	0.797305	328.808	-4.01743	328.808	-2.57673	328.808	-2.00339	328.808	1.4229	328.808	-3.92933	328.808	-2.76017	328.808	-0.624085	328.808	-1.77888	328.808	-1.54837	328.808	-0.977335	328.808	-3.17501	328.808	0.00383974	328.808	0.696483	328.808	3.08781	328.808	7.14642	328.808	7.50825	328.808	5.57361	328.808	10.4076	328.808	8.21957	328.808	13.5688	328.808	17.5222
328.809	-1.41407	328.809	0.92797	328.809	2.59575	328.809	0.796434	328.809	-4.03251	328.809	-2.56611	328.809	-2.01385	328.809	1.45568	328.809	-3.93018	328.809	-2.75832	328.809	-0.611983	328.809	-1.76493	328.809	-1.55108	328.809	-1.01747	328.809	-3.17914	328.809	-0.00627143	328.809	0.684345	328.809	3.06742	328.809	7.14153	328.809	7.50968	328.809	5.58705	328.809	10.4292	328.809	8.17933	328.809	13.5626	328.809	17.5383
328.811	-1.4255	328.811	0.92502	328.811	2.60875	328.811	0.795564	328.811	-4.04758	328.811	-2.5555	328.811	-2.02431	328.811	1.48846	328.811	-3.93102	328.811	-2.75648	328.811	-0.599882	328.811	-1.75098	328.811	-1.55403	328.811	-1.0576	328.811	-3.18328	328.811	-0.0163908	328.811	0.672208	328.811	3.04703	328.811	7.13665	328.811	7.51109	328.811	5.60048	328.811	10.4509	328.811	8.1393	328.811	13.5564	328.811	17.5501
328.812	-1.43693	328.812	0.922207	328.812	2.62174	328.812	0.794694	328.812	-4.06266	328.812	-2.54488	328.812	-2.03478	328.812	1.52124	328.812	-3.93187	328.812	-2.75463	328.812	-0.587781	328.812	-1.73738	328.812	-1.55683	328.812	-1.09773	328.812	-3.18742	328.812	-0.0264965	328.812	0.66007	328.812	3.02663	328.812	7.13177	328.812	7.51251	328.812	5.61657	328.812	10.4725	328.812	8.09927	328.812	13.5506	328.812	17.5616
328.813	-1.44819	328.813	0.91932	328.813	2.63474	328.813	0.793824	328.813	-4.07774	328.813	-2.53426	328.813	-2.04524	328.813	1.55402	328.813	-3.93272	328.813	-2.75278	328.813	-0.57568	328.813	-1.72316	328.813	-1.55964	328.813	-1.13787	328.813	-3.19156	328.813	-0.0366096	328.813	0.647933	328.813	3.00624	328.813	7.12688	328.813	7.51393	328.813	5.63404	328.813	10.4941	328.813	8.05924	328.813	13.5449	328.813	17.5731
328.815	-1.45976	328.815	0.916432	328.815	2.64774	328.815	0.792953	328.815	-4.09281	328.815	-2.52364	328.815	-2.0557	328.815	1.5868	328.815	-3.93356	328.815	-2.75093	328.815	-0.563578	328.815	-1.7093	328.815	-1.56244	328.815	-1.17849	328.815	-3.1957	328.815	-0.0467227	328.815	0.635795	328.815	2.98585	328.815	7.122	328.815	7.51534	328.815	5.65115	328.815	10.5158	328.815	8.01921	328.815	13.5391	328.815	17.5848
328.816	-1.47114	328.816	0.913544	328.816	2.66074	328.816	0.792083	328.816	-4.10789	328.816	-2.51302	328.816	-2.06616	328.816	1.61958	328.816	-3.93441	328.816	-2.74908	328.816	-0.551477	328.816	-1.69544	328.816	-1.56525	328.816	-1.21964	328.816	-3.19989	328.816	-0.0568358	328.816	0.623658	328.816	2.96545	328.816	7.11569	328.816	7.51676	328.816	5.66827	328.816	10.5374	328.816	7.97918	328.816	13.5334	328.816	17.5962
328.817	-1.48253	328.817	0.910656	328.817	2.67374	328.817	0.791213	328.817	-4.12297	328.817	-2.5024	328.817	-2.07662	328.817	1.65236	328.817	-3.93526	328.817	-2.74723	328.817	-0.539376	328.817	-1.68157	328.817	-1.56806	328.817	-1.26079	328.817	-3.20451	328.817	-0.066949	328.817	0.61152	328.817	2.94506	328.817	7.10734	328.817	7.51818	328.817	5.68538	328.817	10.559	328.817	7.93915	328.817	13.5276	328.817	17.6077
328.819	-1.49392	328.819	0.907768	328.819	2.68673	328.819	0.790343	328.819	-4.13804	328.819	-2.49178	328.819	-2.09081	328.819	1.68436	328.819	-3.9361	328.819	-2.74538	328.819	-0.527275	328.819	-1.66771	328.819	-1.57086	328.819	-1.30195	328.819	-3.20907	328.819	-0.0770621	328.819	0.599383	328.819	2.92467	328.819	7.09906	328.819	7.51959	328.819	5.7025	328.819	10.5807	328.819	7.89912	328.819	13.5218	328.819	17.6193
328.82	-1.5053	328.82	0.904881	328.82	2.6968	328.82	0.789472	328.82	-4.15312	328.82	-2.48116	328.82	-2.10618	328.82	1.71468	328.82	-3.9337	328.82	-2.74354	328.82	-0.515173	328.82	-1.65385	328.82	-1.57367	328.82	-1.34279	328.82	-3.21362	328.82	-0.0871752	328.82	0.585002	328.82	2.90428	328.82	7.09079	328.82	7.52101	328.82	5.71961	328.82	10.602	328.82	7.85909	328.82	13.5161	328.82	17.6308
328.821	-1.51669	328.821	0.901993	328.821	2.70473	328.821	0.788602	328.821	-4.16599	328.821	-2.47054	328.821	-2.12164	328.821	1.7448	328.821	-3.92776	328.821	-2.74169	328.821	-0.503554	328.821	-1.63999	328.821	-1.57647	328.821	-1.38416	328.821	-3.21818	328.821	-0.0972883	328.821	0.56861	328.821	2.88388	328.821	7.08251	328.821	7.52243	328.821	5.73673	328.821	10.6196	328.821	7.81906	328.821	13.5103	328.821	17.6424
328.823	-1.52807	328.823	0.899105	328.823	2.71262	328.823	0.787732	328.823	-4.17789	328.823	-2.46135	328.823	-2.1371	328.823	1.77493	328.823	-3.92195	328.823	-2.73912	328.823	-0.494286	328.823	-1.62612	328.823	-1.57928	328.823	-1.42524	328.823	-3.22274	328.823	-0.107401	328.823	0.552543	328.823	2.86349	328.823	7.07424	328.823	7.52384	328.823	5.75385	328.823	10.6368	328.823	7.77903	328.823	13.5045	328.823	17.6539
[truncated: 14,382 more rows]
[truncated: 20 more columns]

[truncated: 22 more sheets: FigS2A, FigS2B, FigS3A, FigSA3A_inset, FigS3B, FigS3C, FigS4A, FigS4B, FigS5A, FigS5B, FigS5C, FigS5D, FigS6, FigS9A, FigS9B, FigS9C, FigS9D, FigS10A, FigS10B, FigS11 …]
